# Supplementary material for: Competing Bioaerosols May Influence the Seasonality of Influenza-Like Illnesses, including COVID-19. The Chicago Experience
Source: Pathogens. 2021 Sep 16;10(9):1204. doi: 10.3390/pathogens10091204 (PMC8469960; doi:10.3390/pathogens10091204)
Supplement: Supplementary file 1 [file pathogens-10-01204-s001.zip]

Archive with 1 entries (1 files):
- pathogens-1340626-SI.xlsx
