# Supplementary material for: Competing Bioaerosols May Influence the Seasonality of Influenza-Like Illnesses, including COVID-19. The Chicago Experience
Source: Pathogens. 2021 Sep 16;10(9):1204. doi: 10.3390/pathogens10091204 (PMC8469960; doi:10.3390/pathogens10091204)
Supplement: Supplementary file 1 [file pathogens-10-01204-s001.zip › pathogens-1340626-SI.xlsx]

## Sheet: Table S1 - Pollen Counts
Date	Total Pollen Count	Acer	Alnus	Artemisia	Asteraceae (Excluding Ambrosia and Artemisia)	Betula	Carya	Chenopodiaceae/Amaranthaceae	Cupressaceae	Cyperaceae	Fagus	Fraxinus	Gramineae / Poaceae	Juglans	Liquidambar	Morus	Olea	Pinaceae	Plantago	Platanus	Populus	Quercus	Rumex	Salix	Tilia	Typha	Ulmus	Unidentified Pollen	Urticaceae	Ambrosia
2015-03-16	24	10	0	0	0	10	0	0	4	0	0	0	0	0	0	0	0	0	0	0	0	0	0	0	0	0	0	0	0	0
2015-03-17	59	35	0	0	0	6	0	0	14	0	0	0	0	0	0	0	0	0	0	0	0	4	0	0	0	0	0	0	0	0
2015-03-18	10	6	0	0	0	0	0	0	4	0	0	0	0	0	0	0	0	0	0	0	0	0	0	0	0	0	0	0	0	0
2015-03-19	14	6	2	0	0	0	0	0	0	0	0	2	0	0	0	0	0	0	0	0	4	0	0	0	0	0	0	0	0	0
2015-03-20	8	0	0	0	0	0	0	0	0	0	0	0	0	0	0	0	0	0	0	0	0	8	0	0	0	0	0	0	0	0
2015-03-23	20	0	0	0	0	8	0	0	0	0	0	2	0	0	0	0	0	0	0	0	0	10	0	0	0	0	0	0	0	0
2015-03-24	22	6	0	0	0	10	0	0	2	0	0	0	0	0	0	0	0	0	0	0	0	4	0	0	0	0	0	0	0	0
2015-03-25	12	0	0	0	0	2	0	0	6	0	0	0	0	0	0	0	0	0	0	0	0	4	0	0	0	0	0	0	0	0
2015-03-26	10	10	0	0	0	0	0	0	0	0	0	0	0	0	0	0	0	0	0	0	0	0	0	0	0	0	0	0	0	0
2015-03-27	20	2	4	0	0	6	0	0	0	0	0	0	0	0	0	0	0	0	0	0	0	8	0	0	0	0	0	0	0	0
2015-03-30	30	2	2	0	0	8	0	0	6	0	0	0	0	0	0	0	0	4	0	0	0	8	0	0	0	0	0	0	0	0
2015-03-31	70	2	4	0	0	4	0	0	27	0	0	0	0	0	0	0	0	0	0	0	33	0	0	0	0	0	0	0	0	0
2015-04-01	106	2	6	0	0	14	0	0	17	0	0	0	0	0	2	12	0	0	0	0	49	4	0	0	0	0	0	0	0	0
2015-04-02	201	4	2	0	0	10	0	0	56	0	0	0	0	0	4	6	0	0	0	0	113	6	0	0	0	0	0	0	0	0
2015-04-06	82	2	0	0	0	6	0	0	45	2	0	0	0	0	0	0	0	0	0	4	23	0	0	0	0	0	0	0	0	0
2015-04-07	101	0	0	0	0	6	0	0	50	0	0	0	0	0	0	0	0	0	0	2	41	2	0	0	0	0	0	0	0	0
2015-04-08	69	0	4	0	0	10	0	0	17	0	0	0	0	0	0	0	0	0	0	0	21	17	0	0	0	0	0	0	0	0
2015-04-09	59	0	2	0	0	4	0	0	8	0	0	0	0	0	0	0	0	0	0	0	37	8	0	0	0	0	0	0	0	0
2015-04-10	152	2	2	0	0	4	0	0	72	0	0	0	0	0	0	4	0	0	0	0	43	23	2	0	0	0	0	0	0	0
2015-04-13	158	2	2	0	0	12	0	0	19	0	0	0	0	0	0	2	0	0	0	0	74	47	0	0	0	0	0	0	0	0
2015-04-14	156	0	0	0	0	12	0	0	35	0	0	0	0	0	0	0	0	0	0	0	76	33	0	0	0	0	0	0	0	0
2015-04-15	105	2	0	0	0	19	0	0	6	0	0	8	0	0	0	0	0	0	0	0	47	23	0	0	0	0	0	0	0	0
2015-04-16	230	2	2	0	0	14	0	0	6	0	0	6	0	0	0	2	0	0	0	0	136	60	0	2	0	0	0	0	0	0
2015-04-17	189	2	6	0	0	25	0	0	8	0	0	2	0	0	0	2	0	0	0	0	103	41	0	0	0	0	0	0	0	0
2015-04-20	147	0	0	0	0	33	0	0	4	0	0	19	0	0	0	2	0	0	0	0	60	29	0	0	0	0	0	0	0	0
2015-04-21	238	4	0	0	0	45	0	0	14	0	2	23	0	0	0	0	0	0	0	0	93	37	0	14	0	0	6	0	0	0
2015-04-22	143	2	4	0	0	35	0	0	6	0	0	8	0	0	0	0	0	0	0	0	41	35	0	6	0	0	6	0	0	0
2015-04-23	49	0	0	0	0	8	0	0	2	0	0	0	0	0	0	0	0	0	0	0	27	4	0	8	0	0	0	0	0	0
2015-04-24	14	0	0	0	0	2	0	0	0	0	0	0	0	0	0	0	0	0	0	0	6	0	0	4	0	0	0	2	0	0
2015-04-27	144	19	14	0	0	16	0	0	0	0	0	8	0	0	0	4	0	0	0	0	58	25	0	0	0	0	0	0	0	0
2015-04-28	145	6	2	0	0	31	0	0	2	0	0	0	0	0	0	6	0	0	0	0	72	14	0	12	0	0	0	0	0	0
2015-04-29	53	0	0	0	0	10	0	0	0	0	0	4	0	0	0	0	0	0	0	0	25	12	0	2	0	0	0	0	0	0
2015-04-30	174	6	4	0	0	31	0	0	4	0	0	6	0	0	0	2	0	0	0	0	95	16	0	10	0	0	0	0	0	0
2015-05-01	100	4	0	0	0	25	0	0	2	0	0	8	0	0	0	2	0	2	0	0	43	12	0	2	0	0	0	0	0	0
2015-05-04	494	8	4	0	0	68	0	0	0	0	0	0	0	0	0	144	8	4	0	0	60	138	0	52	4	0	4	0	0	0
2015-05-05	272	0	0	0	0	74	0	0	10	4	0	0	0	0	0	49	0	2	0	0	0	81	0	52	0	0	0	0	0	0
2015-05-06	69	4	2	0	0	8	0	0	8	0	0	0	0	0	0	8	0	4	0	0	0	23	0	12	0	0	0	0	0	0
2015-05-07	1006	8	0	0	0	150	0	0	37	0	0	8	0	0	0	478	0	8	0	0	0	278	19	16	4	0	0	0	0	0
2015-05-08	2263	33	0	0	0	62	0	0	0	0	0	0	0	0	0	1876	0	4	0	0	37	243	2	6	0	0	0	0	0	0
2015-05-11	2722	28	0	0	0	236	0	0	66	4	0	4	4	0	0	1778	0	4	12	0	0	578	0	8	0	0	0	0	0	0
2015-05-12	691	0	0	0	0	27	0	0	0	0	0	0	0	27	16	534	0	23	6	0	0	52	0	6	0	0	0	0	0	0
2015-05-13	496	14	0	0	0	33	0	0	0	2	0	0	0	0	0	365	0	6	8	0	0	50	0	16	0	0	2	0	0	0
2015-05-14	280	6	0	0	0	27	0	0	2	2	0	0	4	0	0	186	0	12	2	0	0	39	0	0	0	0	0	0	0	0
2015-05-15	504	0	2	0	0	19	0	0	2	0	0	0	0	0	0	416	0	12	4	0	2	45	2	0	0	0	0	0	0	0
2015-05-18	576	0	0	0	0	14	0	0	0	0	0	0	8	0	0	474	0	47	25	0	0	6	0	2	0	0	0	0	0	0
2015-05-19	139	0	0	0	0	16	0	0	0	0	0	0	4	0	0	91	0	2	12	0	0	2	12	0	0	0	0	0	0	0
2015-05-20	155	2	0	0	0	10	0	0	4	0	0	0	17	0	0	62	0	21	12	0	0	19	8	0	0	0	0	0	0	0
2015-05-21	112	0	0	0	0	16	0	0	0	2	0	0	8	0	0	52	0	16	2	0	0	16	0	0	0	0	0	0	0	0
2015-05-22	138	0	0	0	0	6	0	0	0	0	0	0	10	0	0	62	0	14	27	0	0	17	2	0	0	0	0	0	0	0
2015-05-26	200	0	0	0	0	25	0	0	0	0	0	0	47	0	0	37	0	16	41	0	6	4	0	10	14	0	0	0	0	0
2015-05-27	184	0	0	0	0	4	0	0	0	2	0	0	89	0	0	29	0	23	19	0	0	6	12	0	0	0	0	0	0	0
2015-05-28	190	4	2	0	0	10	0	0	0	2	0	0	60	0	0	29	0	19	52	0	0	4	4	4	0	0	0	0	0	0
2015-05-29	160	4	2	0	0	4	0	0	2	0	0	0	70	0	0	52	0	12	8	0	0	0	6	0	0	0	0	0	0	0
2015-06-01	184	8	0	0	0	10	0	0	0	4	0	0	39	0	0	14	0	99	2	0	0	0	6	2	0	0	0	0	0	0
2015-06-02	113	0	0	0	0	4	0	0	0	0	0	2	54	0	0	4	0	29	10	0	0	4	0	0	6	0	0	0	0	0
2015-06-03	97	0	0	0	0	0	0	0	0	0	0	0	43	0	0	17	0	12	17	0	0	2	0	2	4	0	0	0	0	0
2015-06-04	68	0	0	0	0	17	0	0	0	2	0	0	35	0	0	2	0	4	6	0	0	2	0	0	0	0	0	0	0	0
2015-06-05	129	0	0	0	0	33	2	0	0	0	0	0	41	0	0	14	0	25	12	0	0	0	2	0	0	0	0	0	0	0
2015-06-08	69	0	0	0	0	14	0	0	0	0	0	0	23	0	0	2	0	10	0	0	0	6	6	0	8	0	0	0	0	0
2015-06-09	67	0	0	0	0	2	2	0	0	0	0	0	31	0	0	4	2	14	4	0	0	0	4	4	0	0	0	0	0	0
2015-06-10	41	0	0	0	0	10	0	0	0	0	0	0	19	0	0	0	0	6	0	0	0	2	0	0	4	0	0	0	0	0
2015-06-11	59	0	0	0	0	4	0	0	2	0	0	0	41	0	0	2	0	4	4	0	0	0	0	0	2	0	0	0	0	0
2015-06-12	24	0	0	0	0	2	0	0	0	0	0	0	16	0	0	0	0	4	0	0	0	0	2	0	0	0	0	0	0	0
2015-06-15	21	0	0	0	0	0	0	0	0	0	0	0	17	0	0	0	0	0	2	0	0	0	0	0	0	2	0	0	0	0
2015-06-16	8	0	0	0	0	0	0	0	0	0	0	0	6	0	0	0	0	2	0	0	0	0	0	0	0	0	0	0	0	0
2015-06-17	22	0	0	0	0	2	0	0	0	0	0	0	8	0	0	0	0	10	2	0	0	0	0	0	0	0	0	0	0	0
2015-06-18	14	0	0	0	0	0	0	0	0	0	0	0	12	0	0	0	0	2	0	0	0	0	0	0	0	0	0	0	0	0
2015-06-19	28	0	0	0	0	2	0	0	0	0	0	0	12	0	0	0	0	8	2	0	0	4	0	0	0	0	0	0	0	0
2015-06-22	35	0	0	0	0	0	0	0	0	0	0	0	17	0	0	0	0	12	6	0	0	0	0	0	0	0	0	0	0	0
2015-06-23	18	0	0	0	0	0	0	0	0	0	0	0	12	0	0	0	0	6	0	0	0	0	0	0	0	0	0	0	0	0
2015-06-24	47	0	0	0	0	0	0	0	0	2	0	0	39	0	0	0	0	6	0	0	0	0	0	0	0	0	0	0	0	0
2015-06-25	26	0	0	0	0	0	0	0	0	2	0	0	16	0	0	0	0	6	2	0	0	0	0	0	0	0	0	0	0	0
2015-06-26	14	0	0	0	0	2	0	0	0	0	0	0	10	0	0	0	0	0	2	0	0	0	0	0	0	0	0	0	0	0
2015-06-29	10	0	0	0	0	0	0	0	0	0	0	0	10	0	0	0	0	0	0	0	0	0	0	0	0	0	0	0	0	0
2015-06-30	4	0	0	0	0	0	0	0	0	0	0	0	4	0	0	0	0	0	0	0	0	0	0	0	0	0	0	0	0	0
2015-07-01	33	0	0	0	0	0	0	0	0	2	0	0	23	0	0	0	0	0	6	0	0	0	0	0	0	2	0	0	0	0
2015-07-02	28	0	0	0	0	0	0	0	0	0	0	0	12	0	0	0	0	0	12	0	0	0	0	0	0	4	0	0	0	0
2015-07-06	33	0	0	0	0	0	0	0	0	0	0	0	12	0	0	0	0	0	0	0	0	0	0	0	0	0	0	0	21	0
2015-07-07	12	0	0	0	0	0	0	0	0	0	0	0	2	0	0	0	0	0	10	0	0	0	0	0	0	0	0	0	0	0
2015-07-08	12	0	0	0	0	0	0	0	0	0	0	0	4	0	0	0	0	4	4	0	0	0	0	0	0	0	0	0	0	0
2015-07-09	8	0	0	0	0	0	0	0	0	0	0	0	2	0	0	0	0	2	4	0	0	0	0	0	0	0	0	0	0	0
2015-07-10	16	0	0	0	0	0	0	0	0	0	0	0	4	0	0	0	0	0	6	0	0	0	0	0	0	0	0	0	6	0
2015-07-13	18	0	0	0	0	0	0	0	0	0	0	0	0	0	0	0	0	0	16	0	0	0	0	0	0	0	0	0	2	0
2015-07-14	18	0	0	0	0	0	0	0	0	0	0	0	6	0	0	0	0	0	10	0	0	0	0	0	0	0	0	0	2	0
2015-07-15	14	0	0	0	0	0	0	0	0	0	0	0	6	0	0	0	0	0	8	0	0	0	0	0	0	0	0	0	0	0
2015-07-16	24	0	0	0	0	0	0	4	0	0	0	0	2	0	0	0	0	2	16	0	0	0	0	0	0	0	0	0	0	0
2015-07-17	8	0	0	0	0	0	0	4	0	0	0	0	0	0	0	0	0	0	4	0	0	0	0	0	0	0	0	0	0	0
2015-07-20	24	0	0	0	0	0	0	0	0	0	0	0	4	0	0	0	0	0	4	0	0	0	0	0	0	0	0	0	16	0
2015-07-21	23	0	0	0	0	0	0	0	0	0	0	0	0	0	0	0	0	0	6	0	0	0	0	0	0	0	0	0	17	0
2015-07-22	33	0	0	0	0	0	0	4	0	0	0	0	4	0	0	0	0	0	2	0	0	0	0	0	0	0	0	0	23	0
2015-07-23	27	0	0	0	0	0	0	2	0	0	0	0	2	0	0	0	0	0	2	0	0	0	2	0	0	0	0	0	19	0
2015-07-24	16	0	0	0	0	0	0	0	0	0	0	0	0	0	0	0	0	0	0	0	0	0	0	0	0	0	0	0	16	0
2015-07-27	28	0	0	0	0	0	0	2	0	0	0	0	0	0	0	0	0	0	10	0	0	0	0	0	0	0	0	0	16	0
2015-07-28	39	0	0	0	0	0	0	6	0	0	0	0	2	0	0	0	0	0	10	0	0	0	0	0	0	0	0	0	21	0
2015-07-29	10	0	0	2	0	0	0	4	0	0	0	0	0	0	0	0	0	0	2	0	0	0	0	0	0	0	0	0	2	0
2015-07-30	35	0	0	2	0	0	0	2	0	0	0	0	0	0	0	0	0	0	8	0	0	0	0	0	0	0	0	0	23	2
2015-07-31	31	0	0	0	0	0	0	2	0	0	0	0	2	0	0	0	0	0	4	0	0	0	0	0	0	0	0	0	23	2
2015-08-03	20	0	0	0	0	0	0	10	0	0	0	0	0	0	0	0	0	0	6	0	0	0	0	0	0	0	0	0	4	2
2015-08-04	43	0	0	0	0	0	0	14	0	0	0	0	0	0	0	0	0	0	2	0	0	0	0	0	0	0	0	0	27	2
2015-08-05	37	0	0	2	0	0	0	2	0	0	0	0	0	0	0	0	0	0	2	0	0	0	0	0	0	0	0	0	31	8
2015-08-06	27	0	0	2	0	0	0	2	0	0	0	0	0	0	0	0	0	0	0	0	0	0	0	0	0	0	0	0	23	6
2015-08-07	31	0	0	0	0	0	0	6	0	0	0	0	0	0	0	0	0	0	6	0	0	0	0	0	0	0	0	0	19	8
2015-08-10	12	0	0	0	0	0	0	12	0	0	0	0	0	0	0	0	0	0	0	0	0	0	0	0	0	0	0	0	0	10
2015-08-11	24	0	0	0	0	0	0	10	0	0	0	0	0	0	0	0	0	0	4	0	0	0	0	0	0	0	0	0	10	6
2015-08-12	24	0	0	0	0	0	0	10	0	0	0	0	0	0	0	0	0	0	2	0	0	0	0	0	0	0	0	0	12	4
2015-08-13	12	0	0	0	0	0	0	4	0	0	0	0	0	0	0	0	0	0	0	0	0	0	0	0	0	0	0	0	8	6
2015-08-14	10	0	0	0	0	0	0	2	0	0	0	0	0	0	0	0	0	0	0	0	0	0	0	0	0	0	0	0	8	6
2015-08-17	37	0	0	0	0	0	0	27	0	0	0	0	0	0	0	0	0	0	0	0	0	0	0	0	0	0	0	0	10	17
2015-08-18	16	0	0	0	0	0	0	16	0	0	0	0	0	0	0	0	0	0	0	0	0	0	0	0	0	0	0	0	0	14
2015-08-19	0	0	0	0	0	0	0	0	0	0	0	0	0	0	0	0	0	0	0	0	0	0	0	0	0	0	0	0	0	0
2015-08-20	82	0	0	0	0	0	0	43	0	0	0	0	0	0	0	0	0	0	0	0	0	0	0	0	0	0	0	0	39	52
2015-08-21	27	0	0	0	0	0	0	10	0	0	0	0	0	0	0	0	0	0	0	0	0	0	0	0	0	0	0	0	17	29
2015-08-24	48	0	0	0	0	0	0	27	0	0	0	0	0	0	0	0	0	0	0	0	0	0	0	0	0	0	0	0	21	23
2015-08-25	18	0	0	2	0	0	0	8	0	0	0	0	0	0	0	0	0	0	0	0	0	0	0	0	0	0	0	0	8	23
2015-08-26	24	0	0	8	0	0	0	10	0	0	0	0	0	0	0	0	0	0	0	0	0	0	0	0	0	0	0	0	6	39
2015-08-27	31	0	0	4	0	0	0	19	0	0	0	0	0	0	0	0	0	0	0	0	0	0	0	0	0	0	0	0	8	14
2015-08-28	28	0	0	12	0	0	0	12	0	0	0	0	0	0	0	0	0	0	0	0	0	0	0	0	0	0	0	0	4	47
2015-08-31	82	0	0	33	0	0	0	37	0	0	0	0	0	0	0	0	0	0	0	0	0	0	0	0	0	0	0	0	12	16
2015-09-01	45	0	0	4	0	0	0	35	0	0	0	0	0	0	0	0	0	0	0	0	0	0	0	0	0	0	0	0	6	52
2015-09-02	63	0	0	8	0	0	0	45	0	0	0	0	0	0	0	0	0	0	0	0	0	0	0	0	0	0	0	0	10	39
2015-09-03	60	0	0	0	0	0	0	52	0	0	0	0	0	0	0	0	0	0	0	0	0	0	0	0	0	0	0	0	8	29
2015-09-04	66	0	0	4	0	0	0	43	0	0	0	0	17	0	0	0	0	0	0	0	0	0	0	0	0	0	0	0	2	50
2015-09-08	67	0	0	2	2	0	0	47	0	0	0	0	8	0	0	0	0	0	0	0	0	0	0	0	0	0	0	0	8	37
2015-09-09	22	0	0	4	0	0	0	12	0	0	0	0	6	0	0	0	0	0	0	0	0	0	0	0	0	0	0	0	0	12
2015-09-10	24	0	0	14	0	0	0	2	0	0	0	0	8	0	0	0	0	0	0	0	0	0	0	0	0	0	0	0	0	10
2015-09-11	32	0	0	12	0	0	0	8	0	0	0	0	12	0	0	0	0	0	0	0	0	0	0	0	0	0	0	0	0	16
2015-09-14	18	0	0	4	0	0	0	12	0	0	0	0	2	0	0	0	0	0	0	0	0	0	0	0	0	0	0	0	0	2
2015-09-15	37	0	0	4	0	0	0	31	0	0	0	0	2	0	0	0	0	0	0	0	0	0	0	0	0	0	0	0	0	19
2015-09-16	33	0	0	2	0	0	0	29	0	0	0	0	2	0	0	0	0	0	0	0	0	0	0	0	0	0	0	0	0	23
2015-09-17	41	0	0	2	0	0	0	39	0	0	0	0	0	0	0	0	0	0	0	0	0	0	0	0	0	0	0	0	0	10
2015-09-18	23	0	0	0	0	0	0	23	0	0	0	0	0	0	0	0	0	0	0	0	0	0	0	0	0	0	0	0	0	14
2015-09-21	8	0	0	2	0	0	0	4	0	0	0	0	0	0	0	0	0	0	0	0	0	0	0	0	0	0	0	0	2	2
2015-09-22	4	0	0	2	0	0	0	2	0	0	0	0	0	0	0	0	0	0	0	0	0	0	0	0	0	0	0	0	0	2
2015-09-23	25	0	0	6	0	0	0	17	0	0	0	0	2	0	0	0	0	0	0	0	0	0	0	0	0	0	0	0	0	6
2015-09-24	4	0	0	4	0	0	0	0	0	0	0	0	0	0	0	0	0	0	0	0	0	0	0	0	0	0	0	0	0	8
2015-09-25	0	0	0	0	0	0	0	0	0	0	0	0	0	0	0	0	0	0	0	0	0	0	0	0	0	0	0	0	0	16
2015-09-28	12	0	0	0	0	0	0	12	0	0	0	0	0	0	0	0	0	0	0	0	0	0	0	0	0	0	0	0	0	4
2015-09-29	6	0	0	0	0	0	0	6	0	0	0	0	0	0	0	0	0	0	0	0	0	0	0	0	0	0	0	0	0	0
2015-09-30	0	0	0	0	0	0	0	0	0	0	0	0	0	0	0	0	0	0	0	0	0	0	0	0	0	0	0	0	0	2
2015-10-01	2	0	0	2	0	0	0	0	0	0	0	0	0	0	0	0	0	0	0	0	0	0	0	0	0	0	0	0	0	2
2015-10-02	0	0	0	0	0	0	0	0	0	0	0	0	0	0	0	0	0	0	0	0	0	0	0	0	0	0	0	0	0	4
2015-10-05	0	0	0	0	0	0	0	0	0	0	0	0	0	0	0	0	0	0	0	0	0	0	0	0	0	0	0	0	0	0
2015-10-06	0	0	0	0	0	0	0	0	0	0	0	0	0	0	0	0	0	0	0	0	0	0	0	0	0	0	0	0	0	2
2015-10-07	6	0	0	4	0	0	0	2	0	0	0	0	0	0	0	0	0	0	0	0	0	0	0	0	0	0	0	0	0	0
2015-10-08	2	0	0	0	0	0	0	2	0	0	0	0	0	0	0	0	0	0	0	0	0	0	0	0	0	0	0	0	0	0
2015-10-09	12	0	0	2	2	0	0	8	0	0	0	0	0	0	0	0	0	0	0	0	0	0	0	0	0	0	0	0	0	2
2015-10-12	8	0	0	0	2	0	0	6	0	0	0	0	0	0	0	0	0	0	0	0	0	0	0	0	0	0	0	0	0	4
2015-10-13	8	0	0	0	2	0	0	6	0	0	0	0	0	0	0	0	0	0	0	0	0	0	0	0	0	0	0	0	0	0
2015-10-14	4	0	0	0	0	0	0	4	0	0	0	0	0	0	0	0	0	0	0	0	0	0	0	0	0	0	0	0	0	0
2015-10-15	6	0	0	2	0	0	0	4	0	0	0	0	0	0	0	0	0	0	0	0	0	0	0	0	0	0	0	0	0	0
2015-10-16	4	0	0	0	0	0	0	4	0	0	0	0	0	0	0	0	0	0	0	0	0	0	0	0	0	0	0	0	0	2
2016-03-21	90	12	0	0	0	0	0	0	0	0	0	2	0	0	0	60	0	0	0	0	0	12	0	0	0	0	0	0	4	0
2016-03-22	52	2	0	0	0	4	0	0	21	0	0	0	0	2	0	0	0	0	0	0	23	0	0	0	0	0	0	0	0	0
2016-03-23	124	4	0	0	0	0	0	0	89	0	0	0	0	0	0	10	0	0	0	0	17	4	0	0	0	0	0	0	0	0
2016-03-24	78	4	0	0	0	2	0	0	33	0	0	0	0	0	0	6	0	4	0	0	17	12	0	0	0	0	0	0	0	0
2016-03-25	21	0	0	0	0	2	0	0	19	0	0	0	0	0	0	0	0	0	0	0	0	0	0	0	0	0	0	0	0	0
2016-03-28	45	0	0	0	0	0	0	0	25	0	0	0	0	0	0	0	0	2	0	0	16	2	0	0	0	0	0	0	0	0
2016-03-29	18	0	0	0	0	6	0	0	10	0	0	0	0	0	0	0	0	0	0	0	2	0	0	0	0	0	0	0	0	0
2016-03-30	46	2	8	0	0	8	0	0	12	0	0	0	0	0	0	4	0	2	0	0	10	0	0	0	0	0	0	0	0	0
2016-03-31	54	6	0	0	0	0	0	0	16	0	0	0	0	0	0	4	0	0	0	0	4	10	0	0	0	0	0	14	0	0
2016-04-01	12	4	0	0	0	0	0	0	2	0	0	0	0	0	0	0	0	0	0	0	4	0	0	2	0	0	0	0	0	0
2016-04-04	47	2	0	0	0	2	0	0	17	0	0	0	0	0	0	0	0	0	0	0	12	14	0	0	0	0	0	0	0	0
2016-04-05	39	2	0	0	0	4	0	0	17	0	0	0	0	0	0	0	0	0	0	0	8	6	0	0	0	0	2	0	0	0
2016-04-06	47	2	0	0	0	4	0	0	4	0	0	4	0	0	0	0	0	0	0	0	23	6	2	0	0	0	2	0	0	0
2016-04-07	38	4	0	0	0	2	0	0	2	0	0	2	0	0	0	4	0	0	0	0	12	10	0	0	0	0	2	0	0	0
2016-04-08	30	0	0	0	0	8	0	0	14	0	0	0	0	0	0	0	0	0	0	0	8	0	0	0	0	0	0	0	0	0
2016-04-11	41	8	0	0	0	0	0	0	2	0	0	0	0	0	0	4	0	4	0	0	19	4	0	0	0	0	0	0	0	0
2016-04-12	55	10	0	0	0	0	0	0	12	0	0	0	0	0	0	0	0	0	0	0	29	4	0	0	0	0	0	0	0	0
2016-04-13	20	4	2	0	0	0	0	0	2	0	0	0	0	0	0	0	0	2	0	0	10	0	0	0	0	0	0	0	0	0
2016-04-14	20	2	2	0	0	2	0	0	0	0	0	0	0	0	0	2	0	0	0	0	10	0	0	0	0	0	2	0	0	0
2016-04-15	43	6	0	0	0	0	0	0	4	0	0	0	0	0	0	6	0	0	0	2	21	0	0	0	0	0	4	0	0	0
2016-04-18	426	10	0	0	0	43	0	0	0	0	0	4	0	0	0	4	0	0	0	0	357	6	0	0	0	0	0	2	0	0
2016-04-19	517	31	0	0	0	52	0	0	14	0	0	16	0	0	0	0	0	0	0	0	394	8	0	2	0	0	0	0	0	0
2016-04-20	372	33	0	0	0	43	0	0	14	0	0	12	0	0	0	16	0	0	0	0	225	29	0	0	0	0	0	0	0	0
2016-04-21	178	10	0	0	0	12	0	0	0	0	0	2	0	0	0	33	0	6	0	0	97	14	0	2	0	0	2	0	0	0
2016-04-22	132	17	0	0	0	35	0	0	0	2	0	8	0	0	0	10	0	0	0	0	31	27	2	0	0	0	0	0	0	0
2016-04-25	633	62	4	0	0	165	0	0	17	4	0	39	0	0	0	148	0	4	0	0	21	159	4	0	0	0	6	0	0	0
2016-04-26	214	21	0	0	0	25	0	0	0	0	0	25	0	0	0	68	0	0	0	2	19	50	0	4	0	0	0	0	0	0
2016-04-27	79	10	0	0	0	8	0	0	2	0	0	4	0	0	0	10	0	0	0	0	27	16	0	2	0	0	0	0	0	0
2016-04-28	69	8	0	0	0	8	0	0	0	0	0	4	0	0	0	8	0	0	0	0	23	16	0	0	0	0	2	0	0	0
2016-04-29	34	6	0	0	0	0	0	0	0	2	0	8	2	0	0	0	0	0	0	0	6	10	0	0	0	0	0	0	0	0
2016-05-02	59	10	0	0	0	4	0	0	0	0	0	2	2	0	0	0	0	2	0	0	8	31	0	0	0	0	0	0	0	0
2016-05-03	148	4	2	0	0	12	0	0	60	0	0	4	2	0	0	2	0	0	0	0	21	27	0	4	0	0	4	6	0	0
2016-05-04	643	27	2	0	0	25	4	0	37	2	0	19	4	0	0	408	0	0	0	2	6	91	0	2	4	0	8	2	0	0
2016-05-05	108	6	0	0	0	16	0	0	8	2	0	16	2	0	0	17	0	0	0	0	0	27	10	2	0	0	2	0	0	0
2016-05-06	77	2	2	0	0	0	0	0	0	0	0	4	4	0	0	23	0	0	0	2	17	19	0	2	0	0	2	0	0	0
2016-05-09	929	8	2	0	0	45	6	0	2	12	0	19	8	0	0	548	0	2	0	0	10	239	14	2	0	0	4	8	0	0
2016-05-10	710	10	0	0	0	19	0	0	0	0	0	0	6	0	0	586	0	0	0	0	0	87	0	2	0	0	0	0	0	0
2016-05-11	323	0	0	0	0	0	0	0	0	0	0	0	4	0	0	315	0	0	0	0	0	4	0	0	0	0	0	0	0	0
2016-05-12	1663	8	0	0	0	0	0	0	0	0	0	6	2	0	0	1573	0	6	0	0	2	58	0	0	0	0	0	8	0	0
2016-05-13	1093	8	0	0	0	0	0	0	0	2	0	0	6	8	0	1016	0	4	0	0	2	41	0	0	0	0	0	6	0	0
2016-05-16	126	2	0	0	0	0	0	0	0	0	0	2	0	0	0	58	0	31	0	0	2	23	0	2	0	0	0	6	0	0
2016-05-17	100	0	0	0	0	0	0	0	0	0	0	0	2	0	0	82	0	0	0	0	0	12	2	2	0	0	0	0	0	0
2016-05-18	201	12	0	2	0	6	0	0	0	2	0	2	2	0	0	130	0	4	0	8	0	23	0	4	0	0	0	6	0	0
2016-05-19	254	2	8	0	0	4	0	0	0	0	0	2	2	2	0	169	0	12	0	0	2	37	2	8	2	0	0	2	0	0
2016-05-20	114	6	0	0	0	2	0	0	0	0	0	0	2	0	0	76	0	10	0	0	0	14	0	0	0	0	0	4	0	0
2016-05-23	279	4	0	0	0	27	0	0	0	0	0	0	19	0	0	144	0	19	0	0	0	58	0	4	0	0	0	4	0	0
2016-05-24	153	0	0	0	0	6	0	0	0	0	0	0	6	0	2	107	0	12	2	0	0	8	6	0	0	0	0	4	0	0
2016-05-25	199	4	0	0	0	4	0	0	0	0	0	0	27	0	0	120	0	14	10	0	0	10	8	0	0	0	0	2	0	0
2016-05-26	80	0	0	0	0	2	0	0	0	0	0	2	25	8	0	31	0	4	8	0	0	0	0	0	0	0	0	0	0	0
2016-05-27	94	0	0	0	0	2	0	0	0	2	0	0	33	0	0	31	0	14	10	0	0	2	0	0	0	0	0	0	0	0
2016-05-31	136	21	0	0	0	0	0	0	0	0	0	0	47	0	0	16	0	19	19	0	0	10	0	4	0	0	0	0	0	0
2016-06-01	47	2	0	0	0	0	0	0	0	0	0	0	25	0	0	6	0	6	6	0	0	2	0	0	0	0	0	0	0	0
2016-06-02	45	0	0	0	0	0	0	0	0	0	0	0	27	0	0	10	0	4	2	0	0	0	2	0	0	0	0	0	0	0
2016-06-03	88	0	0	0	0	0	0	0	0	2	0	0	54	0	0	14	0	8	4	0	0	4	2	0	0	0	0	0	0	0
2016-06-06	80	0	0	0	0	0	0	0	0	0	0	0	25	0	0	0	0	39	8	2	0	2	4	0	0	0	0	0	0	0
2016-06-07	105	0	0	0	0	0	0	0	0	2	0	0	60	0	0	0	0	37	2	0	0	0	4	0	0	0	0	0	0	0
2016-06-08	35	0	0	0	0	0	0	0	0	0	0	0	19	0	0	0	0	10	2	0	0	0	4	0	0	0	0	0	0	0
2016-06-09	48	2	0	0	0	0	0	0	0	0	0	0	23	0	0	0	0	21	0	0	0	2	0	0	0	0	0	0	0	0
2016-06-10	28	0	0	0	0	0	0	0	0	0	0	0	12	0	0	4	0	12	0	0	0	0	0	0	0	0	0	0	0	0
2016-06-13	34	0	0	0	0	4	0	0	0	0	0	0	16	0	0	0	0	14	0	0	0	0	0	0	0	0	0	0	0	0
2016-06-14	22	0	0	0	0	0	0	0	0	0	0	0	16	0	0	0	0	0	4	0	0	0	2	0	0	0	0	0	0	0
2016-06-15	39	0	0	0	0	0	0	0	0	0	0	0	21	0	0	0	0	0	12	0	0	0	6	0	0	0	0	0	0	0
2016-06-16	51	0	0	0	0	0	0	0	0	0	0	0	29	0	0	0	0	4	6	0	0	0	12	0	0	0	0	0	0	0
2016-06-17	39	0	0	0	0	0	0	0	0	0	0	0	31	0	0	0	0	4	0	0	0	0	4	0	0	0	0	0	0	0
2016-06-20	49	0	0	0	0	0	0	0	0	0	0	0	25	0	0	0	0	10	6	0	0	0	6	0	0	0	0	0	2	0
2016-06-21	26	0	0	0	0	0	0	0	0	0	0	0	14	0	0	0	0	8	0	0	0	0	4	0	0	0	0	0	0	0
2016-06-22	18	0	0	0	0	0	0	0	0	0	0	0	10	0	0	0	0	0	8	0	0	0	0	0	0	0	0	0	0	0
2016-06-23	14	0	0	0	0	0	0	0	0	0	0	0	4	0	0	0	0	2	2	0	0	0	2	0	0	0	0	0	4	0
2016-06-24	38	0	0	0	0	0	0	0	0	2	0	0	14	0	0	0	0	12	10	0	0	0	0	0	0	0	0	0	0	0
2016-06-27	20	0	0	0	0	0	0	0	0	0	0	0	14	0	0	0	0	2	4	0	0	0	0	0	0	0	0	0	0	0
2016-06-28	41	0	0	0	0	0	0	0	0	2	0	0	29	0	0	0	0	2	6	0	0	0	2	0	0	0	0	0	0	0
2016-06-29	14	0	0	0	0	0	0	0	0	2	0	0	4	0	0	0	0	2	4	0	0	0	0	0	0	2	0	0	0	0
2016-06-30	20	0	0	0	0	0	0	0	0	0	0	0	12	0	0	0	0	0	8	0	0	0	0	0	0	0	0	0	0	0
2016-07-01	16	0	0	0	0	0	0	0	0	0	0	0	6	0	0	0	0	0	6	0	0	0	4	0	0	0	0	0	0	0
2016-07-05	10	0	0	0	0	0	0	0	0	0	0	0	6	0	0	0	0	2	2	0	0	0	0	0	0	0	0	0	0	0
2016-07-06	10	0	0	0	0	0	0	0	0	0	0	0	4	0	0	0	0	0	6	0	0	0	0	0	0	0	0	0	0	0
2016-07-07	20	0	0	0	0	0	0	0	0	0	0	0	4	0	0	0	0	4	10	0	0	0	0	0	0	2	0	0	0	0
2016-07-08	16	0	0	0	0	0	0	0	0	0	0	0	8	0	0	0	0	0	8	0	0	0	0	0	0	0	0	0	0	0
2016-07-11	20	0	0	0	0	0	0	0	0	0	0	0	6	0	0	0	0	0	8	0	0	0	0	0	6	0	0	0	0	0
2016-07-12	14	0	0	0	0	0	0	0	0	0	0	0	2	0	0	0	0	0	12	0	0	0	0	0	0	0	0	0	0	0
2016-07-13	22	0	0	0	0	0	0	6	0	0	0	0	4	0	0	0	0	0	10	0	0	0	0	0	2	0	0	0	0	0
2016-07-14	18	0	0	0	0	0	0	0	0	0	0	0	4	0	0	0	0	4	8	0	0	0	0	0	2	0	0	0	0	0
2016-07-15	20	0	0	0	0	0	0	6	0	0	0	0	0	0	0	0	0	6	8	0	0	0	0	0	0	0	0	0	0	0
2016-07-18	16	0	0	0	0	0	0	6	0	0	0	0	0	0	0	0	0	0	8	0	0	0	2	0	0	0	0	0	0	0
2016-07-19	20	0	0	0	0	0	0	8	0	0	0	0	0	0	0	0	0	2	8	0	0	0	2	0	0	0	0	0	0	0
2016-07-20	26	0	0	0	0	0	0	4	0	0	0	0	2	0	0	0	0	0	16	0	0	0	0	0	4	0	0	0	0	0
2016-07-21	20	0	0	0	0	0	0	14	0	0	0	0	0	0	0	0	0	0	6	0	0	0	0	0	0	0	0	0	0	0
2016-07-22	20	0	0	0	0	0	0	12	0	0	0	0	0	0	0	0	0	0	8	0	0	0	0	0	0	0	0	0	0	0
2016-07-25	18	0	0	0	0	0	0	14	0	0	0	0	0	0	0	0	0	2	2	0	0	0	0	0	0	0	0	0	0	0
2016-07-26	24	0	0	4	0	0	0	14	0	0	0	0	0	0	0	0	0	0	6	0	0	0	0	0	0	0	0	0	0	0
2016-07-27	20	0	0	0	0	0	0	12	0	0	0	0	0	0	0	0	0	0	8	0	0	0	0	0	0	0	0	0	0	0
2016-07-28	24	0	0	0	0	0	0	16	0	0	0	0	0	0	0	0	0	0	8	0	0	0	0	0	0	0	0	0	0	0
2016-07-29	10	0	0	0	0	0	0	8	0	0	0	0	0	0	0	0	0	0	2	0	0	0	0	0	0	0	0	0	0	0
2016-08-01	12	0	0	0	0	0	0	8	0	0	0	0	0	0	0	0	0	0	4	0	0	0	0	0	0	0	0	0	0	0
2016-08-02	10	0	0	0	0	0	0	6	0	0	0	0	0	0	0	0	0	0	4	0	0	0	0	0	0	0	0	0	0	0
2016-08-03	14	0	0	0	0	0	0	12	0	0	0	0	0	0	0	0	0	0	2	0	0	0	0	0	0	0	0	0	0	0
2016-08-04	22	0	0	0	0	0	0	14	0	0	0	0	2	0	0	0	0	0	6	0	0	0	0	0	0	0	0	0	0	2
2016-08-05	20	0	0	2	0	0	0	14	0	0	0	0	0	0	0	0	0	0	4	0	0	0	0	0	0	0	0	0	0	8
2016-08-08	52	0	0	2	0	0	0	10	0	0	0	0	0	0	0	0	0	0	17	0	0	0	0	0	0	0	0	0	23	4
2016-08-09	32	0	0	0	0	0	0	10	0	0	0	0	0	0	0	0	0	0	10	0	0	0	0	0	0	0	0	0	12	4
2016-08-10	26	0	0	0	0	0	0	8	0	2	0	0	4	0	0	0	0	0	6	0	0	0	0	0	0	0	0	0	6	6
2016-08-11	28	0	0	0	0	0	0	10	0	0	0	0	2	0	0	0	0	0	6	0	0	0	0	0	0	0	0	0	10	10
2016-08-12	35	0	0	0	0	0	0	23	0	0	0	0	0	0	0	0	0	0	2	0	0	0	0	0	0	0	0	0	10	10
2016-08-15	69	0	0	10	0	0	0	10	0	0	0	0	0	0	0	0	0	0	0	0	0	0	0	0	0	0	0	0	49	35
2016-08-16	18	0	0	0	0	0	0	8	0	0	0	0	0	0	0	0	0	0	0	0	0	0	0	0	0	0	0	0	10	14
2016-08-17	41	0	0	2	0	0	0	8	0	0	0	0	0	0	0	0	0	0	2	0	0	0	0	0	0	0	0	0	29	23
2016-08-18	47	0	0	0	0	0	0	33	0	0	0	0	0	0	0	0	0	4	0	0	0	0	0	0	0	0	0	0	10	43
2016-08-19	31	0	0	0	0	0	0	23	0	0	0	0	0	0	0	0	0	0	0	0	0	0	0	0	0	0	0	0	8	37
2016-08-22	32	0	0	2	0	0	0	12	0	0	0	0	0	0	0	0	0	0	2	0	0	0	0	0	0	0	0	0	16	19
2016-08-23	45	0	0	4	0	0	0	29	0	0	0	0	0	0	0	0	0	0	0	0	0	0	0	0	0	0	0	0	12	33
2016-08-24	45	0	0	0	0	0	0	29	0	0	0	0	0	0	0	0	0	0	4	0	0	0	0	0	0	0	0	0	12	50
2016-08-25	54	0	0	0	0	0	0	29	0	0	0	0	0	0	0	0	0	0	6	0	0	0	0	0	0	0	0	0	19	17
2016-08-26	54	0	0	17	0	0	0	10	0	0	0	0	6	0	0	0	0	0	0	0	0	0	0	0	0	0	0	0	21	43
2016-08-29	61	0	0	0	0	0	0	12	0	0	0	0	4	0	0	0	0	0	0	0	0	0	0	0	0	0	0	0	45	60
2016-08-30	56	0	0	19	0	0	0	21	0	0	0	0	2	0	0	0	0	0	2	0	0	0	0	0	0	0	0	0	12	49
2016-08-31	24	0	0	6	0	0	0	12	0	0	0	0	0	0	0	0	0	0	0	0	0	0	0	0	0	0	0	0	6	56
2016-09-01	14	0	0	0	0	0	0	8	0	0	0	0	0	0	0	0	0	0	6	0	0	0	0	0	0	0	0	0	0	10
2016-09-02	32	0	0	4	0	0	0	14	0	0	0	0	0	0	0	0	0	0	0	0	0	0	0	0	0	0	0	0	14	17
2016-09-06	63	0	0	14	0	0	0	31	0	0	0	0	14	0	0	0	0	0	0	0	0	0	0	0	0	0	0	0	4	39
2016-09-07	68	0	0	0	0	0	0	31	0	0	0	0	25	0	0	0	0	0	0	0	0	0	0	0	0	0	0	0	12	54
2016-09-08	70	0	0	2	2	0	0	27	0	0	0	0	33	0	0	0	0	0	0	0	0	0	0	0	0	0	0	0	6	33
2016-09-09	46	0	0	6	0	0	0	14	0	0	0	0	16	0	0	0	0	0	2	0	0	0	0	0	0	0	0	0	8	12
2016-09-12	39	0	0	4	0	0	0	17	0	0	0	0	12	0	0	0	0	0	2	0	0	0	0	0	0	0	0	0	4	8
2016-09-13	55	0	0	0	0	0	0	43	0	0	0	0	8	0	0	0	0	0	0	0	0	0	0	0	0	0	0	0	4	33
2016-09-14	54	0	0	12	0	0	0	17	0	0	0	0	19	0	0	0	0	0	0	0	0	0	0	0	0	0	0	0	6	27
2016-09-15	34	0	0	12	0	0	0	10	0	0	0	0	10	0	0	0	0	0	2	0	0	0	0	0	0	0	0	0	0	8
2016-09-19	39	0	0	12	2	0	0	21	0	0	0	0	4	0	0	0	0	0	0	0	0	0	0	0	0	0	0	0	0	12
2016-09-20	41	0	0	8	2	0	0	25	0	0	0	0	6	0	0	0	0	0	0	0	0	0	0	0	0	0	0	0	0	4
2016-09-21	26	0	0	12	0	0	0	12	0	0	0	0	2	0	0	0	0	0	0	0	0	0	0	0	0	0	0	0	0	6
2016-09-22	14	0	0	6	0	0	0	8	0	0	0	0	0	0	0	0	0	0	0	0	0	0	0	0	0	0	0	0	0	16
2016-09-23	33	0	0	10	0	0	0	23	0	0	0	0	0	0	0	0	0	0	0	0	0	0	0	0	0	0	0	0	0	8
2016-09-26	21	0	0	2	2	0	0	17	0	0	0	0	0	0	0	0	0	0	0	0	0	0	0	0	0	0	0	0	0	4
2016-09-27	2	0	0	0	0	0	0	2	0	0	0	0	0	0	0	0	0	0	0	0	0	0	0	0	0	0	0	0	0	6
2016-09-28	8	0	0	0	0	0	0	8	0	0	0	0	0	0	0	0	0	0	0	0	0	0	0	0	0	0	0	0	0	8
2016-09-29	6	0	0	0	2	0	0	4	0	0	0	0	0	0	0	0	0	0	0	0	0	0	0	0	0	0	0	0	0	6
2016-09-30	8	0	0	4	0	0	0	4	0	0	0	0	0	0	0	0	0	0	0	0	0	0	0	0	0	0	0	0	0	4
2016-10-03	0	0	0	0	0	0	0	0	0	0	0	0	0	0	0	0	0	0	0	0	0	0	0	0	0	0	0	0	0	0
2016-10-04	4	0	0	0	0	0	0	2	0	0	0	0	2	0	0	0	0	0	0	0	0	0	0	0	0	0	0	0	0	0
2016-10-05	4	0	0	0	0	0	0	2	0	0	0	0	2	0	0	0	0	0	0	0	0	0	0	0	0	0	0	0	0	4
2016-10-06	18	0	0	0	0	0	0	12	0	0	0	0	6	0	0	0	0	0	0	0	0	0	0	0	0	0	0	0	0	8
2016-10-07	12	0	0	2	0	0	0	6	0	0	0	0	4	0	0	0	0	0	0	0	0	0	0	0	0	0	0	0	0	2
2016-10-10	8	0	0	0	0	0	0	6	0	0	0	0	2	0	0	0	0	0	0	0	0	0	0	0	0	0	0	0	0	6
2016-10-11	4	0	0	2	0	0	0	2	0	0	0	0	0	0	0	0	0	0	0	0	0	0	0	0	0	0	0	0	0	2
2016-10-12	4	0	0	0	0	0	0	2	0	0	0	0	2	0	0	0	0	0	0	0	0	0	0	0	0	0	0	0	0	2
2016-10-13	10	0	0	4	0	0	0	6	0	0	0	0	0	0	0	0	0	0	0	0	0	0	0	0	0	0	0	0	0	0
2016-10-14	0	0	0	0	0	0	0	0	0	0	0	0	0	0	0	0	0	0	0	0	0	0	0	0	0	0	0	0	0	6
2016-10-17	12	0	0	4	0	0	0	8	0	0	0	0	0	0	0	0	0	0	0	0	0	0	0	0	0	0	0	0	0	12
2016-10-18	14	0	0	6	0	0	0	6	0	0	0	0	2	0	0	0	0	0	0	0	0	0	0	0	0	0	0	0	0	39
2016-10-19	6	0	0	4	0	0	0	2	0	0	0	0	0	0	0	0	0	0	0	0	0	0	0	0	0	0	0	0	0	6
2016-10-20	4	0	0	2	0	0	0	2	0	0	0	0	0	0	0	0	0	0	0	0	0	0	0	0	0	0	0	0	0	2
2016-10-21	0	0	0	0	0	0	0	0	0	0	0	0	0	0	0	0	0	0	0	0	0	0	0	0	0	0	0	0	0	6
2017-02-20	37	27	0	0	0	0	0	0	0	0	0	0	0	0	0	0	0	0	0	0	0	10	0	0	0	0	0	0	0	0
2017-02-21	46	32	0	0	0	0	0	0	0	0	0	0	0	0	0	0	0	0	0	0	0	10	0	0	0	0	4	0	0	0
2017-02-22	33	29	0	0	0	0	0	0	0	0	0	0	0	0	0	0	0	0	0	0	0	4	0	0	0	0	0	0	0	0
2017-02-23	159	49	0	0	0	14	0	0	45	0	0	4	0	0	0	0	0	0	0	0	0	37	0	0	0	0	10	0	0	0
2017-02-24	100	12	0	0	0	0	0	0	14	0	0	0	0	0	0	2	0	0	0	0	58	14	0	0	0	0	0	0	0	0
2017-02-27	84	10	0	0	0	0	0	0	23	0	0	0	0	0	0	0	0	0	0	0	45	6	0	0	0	0	0	0	0	0
2017-02-28	87	8	0	0	0	0	0	0	16	0	0	0	0	0	4	0	0	0	0	0	49	4	0	0	0	0	6	0	0	0
2017-03-01	54	8	0	0	0	0	0	0	23	0	0	0	0	0	0	0	0	2	0	0	17	0	0	0	0	0	4	0	0	0
2017-03-02	76	10	4	0	0	2	0	0	21	0	0	0	0	0	0	2	0	0	0	0	37	0	0	0	0	0	0	0	0	0
2017-03-03	87	8	8	0	0	0	0	0	17	0	0	0	0	0	0	0	0	0	0	0	54	0	0	0	0	0	0	0	0	0
2017-03-06	74	8	0	0	0	0	0	0	19	0	0	0	0	0	0	0	0	0	0	0	43	0	0	0	0	0	4	0	0	0
2017-03-07	126	2	0	0	0	0	0	0	50	0	0	0	0	0	0	0	0	2	0	0	66	0	0	0	0	0	6	0	0	0
2017-03-08	284	4	0	0	0	6	0	0	239	0	0	0	0	0	0	0	0	0	0	0	35	0	0	0	0	0	0	0	0	0
2017-03-09	68	0	0	0	0	0	0	0	27	0	0	0	0	0	0	0	0	0	0	0	41	0	0	0	0	0	0	0	0	0
2017-03-10	20	0	4	0	0	0	0	0	10	0	0	0	0	0	0	0	0	0	0	0	6	0	0	0	0	0	0	0	0	0
2017-03-13	32	6	2	0	0	0	0	0	6	0	0	0	0	0	0	0	0	0	0	0	14	0	0	0	0	0	4	0	0	0
2017-03-15	4	4	0	0	0	0	0	0	0	0	0	0	0	0	0	0	0	0	0	0	0	0	0	0	0	0	0	0	0	0
2017-03-16	10	0	2	0	0	0	0	0	0	0	0	0	0	0	0	0	0	0	0	0	6	2	0	0	0	0	0	0	0	0
2017-03-17	25	0	0	0	0	6	0	0	0	0	0	0	0	0	0	0	0	0	0	0	19	0	0	0	0	0	0	0	0	0
2017-03-20	65	10	0	0	0	6	0	0	43	0	0	0	0	0	0	0	0	0	0	0	0	0	0	0	0	0	6	0	0	0
2017-03-21	82	25	0	0	0	6	0	0	37	0	0	0	0	0	0	4	0	4	0	0	6	0	0	0	0	0	0	0	0	0
2017-03-22	76	6	0	0	0	2	0	0	50	0	0	0	0	0	0	0	0	4	0	0	10	0	0	0	0	0	4	0	0	0
2017-03-23	26	4	2	0	0	0	0	0	10	0	0	0	0	0	0	0	0	0	0	0	10	0	0	0	0	0	0	0	0	0
2017-03-24	65	6	0	0	0	6	0	0	21	0	0	0	0	0	0	6	0	4	0	0	14	2	0	0	0	0	6	0	0	0
2017-03-27	84	6	0	0	0	0	0	0	68	0	0	0	0	0	0	2	0	2	0	0	4	0	0	0	0	0	2	0	0	0
2017-03-28	53	6	2	0	0	6	0	0	37	0	0	0	0	0	0	0	0	0	0	0	0	0	0	0	0	0	2	0	0	0
2017-03-29	51	4	0	0	0	4	0	0	35	0	0	0	2	0	0	0	0	0	0	0	6	0	0	0	0	0	0	0	0	0
2017-03-30	63	6	0	0	0	0	0	0	47	0	0	0	4	0	0	0	0	0	0	0	2	0	0	0	0	0	4	0	0	0
2017-03-31	54	8	0	0	0	0	0	0	6	0	0	0	0	0	0	0	0	0	0	0	40	0	0	0	0	0	0	0	0	0
2017-04-03	43	4	0	0	0	6	0	0	27	0	0	0	4	0	0	0	0	0	0	0	0	0	2	0	0	0	0	0	0	0
2017-04-04	45	10	0	0	0	6	0	0	19	0	0	0	8	0	0	0	0	0	0	0	0	0	2	0	0	0	0	0	0	0
2017-04-05	38	8	0	0	0	4	0	0	14	0	0	0	0	0	0	0	0	0	0	0	6	0	0	0	0	0	6	0	0	0
2017-04-06	8	0	0	0	0	2	0	0	0	0	0	0	0	0	0	0	0	0	0	0	6	0	0	0	0	0	0	0	0	0
2017-04-07	61	6	0	0	0	0	0	0	33	0	0	0	8	0	0	0	0	0	0	0	0	0	2	0	0	0	10	2	0	0
2017-04-10	140	33	0	0	0	2	0	2	8	0	0	2	16	0	6	0	0	6	0	0	4	14	2	39	0	0	0	6	0	0
2017-04-11	87	10	0	0	0	8	0	0	4	0	0	2	6	0	0	4	0	2	0	0	14	16	0	21	0	0	0	0	0	0
2017-04-12	35	6	0	0	0	0	0	0	6	0	0	0	0	0	0	0	0	0	0	0	19	0	0	2	0	0	0	2	0	0
2017-04-13	32	8	0	0	0	2	0	0	4	0	0	0	4	0	0	0	0	0	0	0	12	0	0	0	0	0	0	0	2	0
2017-04-17	341	117	0	0	0	16	0	0	16	0	0	8	0	0	0	0	0	0	0	0	184	0	0	0	0	0	0	0	0	0
2017-04-18	279	60	0	0	0	23	0	0	12	0	0	25	0	0	0	19	0	0	0	0	140	0	0	0	0	0	0	0	0	0
2017-04-19	465	16	0	0	0	99	2	0	8	0	0	17	0	0	0	113	0	0	0	0	171	33	2	2	0	0	2	0	0	0
2017-04-20	584	56	0	0	0	66	0	0	4	2	0	19	0	0	0	268	0	16	0	35	93	25	0	0	0	0	0	0	0	0
2017-04-21	280	76	0	0	0	39	0	0	2	0	0	0	2	0	0	101	0	17	0	8	19	0	0	14	0	0	2	0	0	0
2017-04-24	131	39	0	0	0	16	0	0	2	0	0	6	16	0	0	25	0	0	0	0	17	10	0	0	0	0	0	0	0	0
2017-04-25	76	21	0	0	0	2	0	0	2	0	0	12	4	0	0	2	0	0	0	0	33	0	0	0	0	0	0	0	0	0
2017-04-26	487	80	0	0	0	35	0	0	2	0	0	4	8	0	0	309	0	0	0	0	10	37	0	0	0	0	2	0	0	0
2017-04-27	957	68	0	0	0	31	0	0	0	0	0	16	19	0	0	748	0	0	0	10	12	47	6	0	0	0	0	0	0	0
2017-04-28	518	118	0	0	0	31	0	0	0	0	0	2	6	0	0	283	0	0	0	0	2	74	2	0	0	0	0	0	0	0
2017-05-01	16	6	0	0	0	0	0	0	0	0	0	0	0	0	0	2	0	0	0	0	0	8	0	0	0	0	0	0	0	0
2017-05-02	311	78	0	0	0	0	0	0	0	0	0	0	10	0	0	161	0	0	0	0	10	52	0	0	0	0	0	0	0	0
2017-05-03	109	47	0	0	0	8	0	0	0	0	0	0	0	0	0	35	0	0	0	0	0	19	0	0	0	0	0	0	0	0
2017-05-04	301	109	0	0	0	17	0	0	0	0	0	0	4	0	0	134	0	2	2	0	0	33	0	0	0	0	0	0	0	0
2017-05-05	222	91	0	0	0	10	0	0	0	0	0	2	4	0	0	68	0	2	0	4	0	37	4	0	0	0	0	0	0	0
2017-05-08	228	43	0	0	0	45	0	0	0	2	0	6	6	0	0	91	0	2	0	0	0	33	0	0	0	0	0	0	0	0
2017-05-09	333	68	0	0	0	10	0	0	4	0	0	2	4	0	0	231	0	2	0	0	0	12	0	0	0	0	0	0	0	0
2017-05-10	191	35	0	0	0	0	0	0	0	0	0	0	10	0	0	113	0	2	0	0	0	29	0	0	2	0	0	0	0	0
2017-05-11	269	49	0	0	0	4	0	0	0	0	0	0	0	0	0	179	0	0	0	0	0	33	4	0	0	0	0	0	0	0
2017-05-12	370	140	0	0	0	14	0	0	0	0	0	2	12	0	0	118	0	8	0	0	0	72	4	0	0	0	0	0	0	0
2017-05-15	463	85	0	0	0	35	0	0	0	0	0	0	21	4	12	227	2	12	12	6	0	47	0	0	0	0	0	0	0	0
2017-05-16	510	45	0	0	0	10	0	0	0	0	0	2	27	0	6	375	0	31	0	0	0	14	0	0	0	0	0	0	0	0
2017-05-17	203	14	0	0	0	0	0	0	0	2	0	0	25	2	4	89	0	39	10	0	0	16	0	0	0	0	2	0	0	0
2017-05-18	117	8	0	0	0	6	0	0	0	0	0	0	33	0	0	54	0	14	2	0	0	0	0	0	0	0	0	0	0	0
2017-05-19	152	25	0	0	0	6	0	0	0	0	0	2	37	0	0	39	0	8	10	0	0	25	0	0	0	0	0	0	0	0
2017-05-22	73	0	0	0	0	0	0	0	0	0	0	0	45	0	0	10	0	4	14	0	0	0	0	0	0	0	0	0	0	0
2017-05-23	49	8	0	0	0	0	0	0	0	0	0	0	19	0	0	14	0	0	6	2	0	0	0	0	0	0	0	0	0	0
2017-05-24	24	0	0	0	0	4	0	0	0	0	0	0	6	0	0	2	0	2	10	0	0	0	0	0	0	0	0	0	0	0
2017-05-25	154	31	0	0	0	0	0	0	0	0	0	2	37	0	0	10	0	41	19	0	0	14	0	0	0	0	0	0	0	0
2017-05-26	135	8	0	0	0	14	0	0	0	0	0	0	23	0	0	12	0	37	16	6	0	19	0	0	0	0	0	0	0	0
2017-05-30	113	47	0	0	0	2	0	0	0	0	0	0	31	0	17	10	0	4	0	0	0	2	0	0	0	0	0	0	0	0
2017-05-31	70	16	0	0	0	2	0	0	4	2	0	0	16	4	0	12	0	2	4	0	0	0	0	4	0	0	0	4	0	0
2017-06-01	126	21	0	0	0	12	0	0	0	0	0	0	31	25	0	17	0	8	0	0	0	6	6	0	0	0	0	0	0	0
2017-06-02	105	14	0	0	0	6	0	0	0	0	0	0	37	23	0	17	0	4	4	0	0	0	0	0	0	0	0	0	0	0
2017-06-05	170	37	0	0	0	2	0	0	0	0	0	0	49	27	0	10	0	37	0	0	0	6	0	0	0	0	2	0	0	0
2017-06-06	225	10	0	0	0	17	0	0	0	0	0	0	54	10	0	4	0	118	0	0	0	10	2	0	0	0	0	0	0	0
2017-06-07	226	25	6	0	0	21	0	0	0	2	0	0	31	12	0	4	0	115	0	0	0	8	2	0	0	0	0	0	0	0
2017-06-08	132	10	8	0	0	8	0	0	0	0	0	0	47	0	0	6	0	45	4	0	0	4	0	0	0	0	0	0	0	0
2017-06-09	85	4	0	0	0	6	0	0	0	2	0	0	39	2	0	0	0	14	6	0	0	2	10	0	0	0	0	0	0	0
2017-06-12	62	0	0	0	0	4	0	0	0	2	0	0	31	0	0	0	0	0	6	0	0	0	19	0	0	0	0	0	0	0
2017-06-13	76	0	0	0	0	8	0	0	0	0	0	0	50	0	0	0	0	8	0	0	0	0	10	0	0	0	0	0	0	0
2017-06-14	67	12	0	0	0	0	0	0	0	0	0	0	33	4	0	0	0	4	10	0	0	0	4	0	0	0	0	0	0	0
2017-06-15	35	0	0	0	0	2	0	0	0	2	0	0	29	0	0	0	0	2	0	0	0	0	0	0	0	0	0	0	0	0
2017-06-16	47	0	0	0	0	0	0	0	0	0	0	0	33	10	0	0	0	0	0	4	0	0	0	0	0	0	0	0	0	0
2017-06-19	51	0	0	0	0	2	0	0	0	0	0	0	37	0	0	0	0	2	10	0	0	0	0	0	0	0	0	0	0	0
2017-06-20	41	0	0	0	0	2	0	0	0	0	0	0	31	0	0	0	0	2	0	0	0	0	2	0	0	4	0	0	0	0
2017-06-21	51	2	0	0	0	2	0	0	0	0	0	0	41	0	0	0	0	2	0	0	0	0	2	0	0	2	0	0	0	0
2017-06-22	45	0	0	0	0	0	0	0	0	0	0	0	29	0	0	0	0	4	12	0	0	0	0	0	0	0	0	0	0	0
2017-06-23	37	0	0	0	0	0	0	0	0	0	0	0	12	0	0	0	0	2	2	0	0	0	2	0	19	0	0	0	0	0
2017-06-26	16	0	0	0	0	0	0	0	0	0	0	0	10	0	0	0	0	0	0	0	0	0	0	0	6	0	0	0	0	0
2017-06-27	25	0	0	0	0	0	0	0	0	0	0	0	21	0	0	0	0	0	4	0	0	0	0	0	0	0	0	0	0	0
2017-06-28	34	0	0	0	0	0	0	0	0	0	0	0	16	0	0	0	0	4	12	0	0	0	0	0	0	2	0	0	0	0
2017-06-29	18	0	0	0	0	0	0	0	0	0	0	0	10	0	0	0	0	0	8	0	0	0	0	0	0	0	0	0	0	0
2017-06-30	24	4	0	0	0	2	0	0	0	0	0	0	14	0	0	0	0	0	4	0	0	0	0	0	0	0	0	0	0	0
2017-07-03	24	0	0	0	0	4	0	0	0	0	0	0	14	0	0	0	0	0	6	0	0	0	0	0	0	0	0	0	0	0
2017-07-05	31	0	0	0	0	0	0	0	0	0	0	0	19	0	0	0	0	0	12	0	0	0	0	0	0	0	0	0	0	0
2017-07-06	33	0	0	0	0	0	0	0	0	0	0	0	21	0	0	0	0	0	12	0	0	0	0	0	0	0	0	0	0	0
2017-07-07	39	0	0	0	0	4	0	0	0	0	0	0	16	0	0	0	0	0	19	0	0	0	0	0	0	0	0	0	0	0
2017-07-10	41	0	0	0	0	0	0	0	0	0	0	0	14	0	0	0	0	0	23	0	0	0	4	0	0	0	0	0	0	0
2017-07-11	24	0	0	0	0	8	0	2	0	0	0	0	4	0	0	0	0	0	10	0	0	0	0	0	0	0	0	0	0	0
2017-07-12	16	0	0	0	0	0	0	4	0	0	0	0	6	0	0	0	0	0	6	0	0	0	0	0	0	0	0	0	0	0
2017-07-13	8	0	0	0	0	0	0	2	0	0	0	0	2	0	0	0	0	0	4	0	0	0	0	0	0	0	0	0	0	0
2017-07-14	14	0	0	0	0	2	0	6	0	0	0	0	2	0	0	0	0	0	4	0	0	0	0	0	0	0	0	0	0	0
2017-07-17	12	0	0	0	0	0	0	0	0	0	0	0	4	0	0	0	0	2	6	0	0	0	0	0	0	0	0	0	0	0
2017-07-18	10	0	0	0	0	0	0	0	0	0	0	0	0	0	0	0	0	0	0	0	0	0	2	0	0	0	0	0	8	0
2017-07-19	8	0	0	0	0	0	0	0	0	0	0	0	4	0	0	0	0	0	4	0	0	0	0	0	0	0	0	0	0	0
2017-07-20	0	0	0	0	0	0	0	0	0	0	0	0	0	0	0	0	0	0	0	0	0	0	0	0	0	0	0	0	0	0
2017-07-21	14	0	0	0	0	0	0	10	0	0	0	0	0	0	0	0	0	0	4	0	0	0	0	0	0	0	0	0	0	0
2017-07-24	14	0	0	0	0	0	0	8	0	0	0	0	2	0	0	0	0	4	0	0	0	0	0	0	0	0	0	0	0	0
2017-07-25	8	0	0	0	0	0	0	6	0	0	0	0	0	0	0	0	0	0	2	0	0	0	0	0	0	0	0	0	0	0
2017-07-26	12	0	0	0	0	0	0	8	0	0	0	0	0	0	0	0	0	0	4	0	0	0	0	0	0	0	0	0	0	0
2017-07-27	10	0	0	0	0	0	0	10	0	0	0	0	0	0	0	0	0	0	0	0	0	0	0	0	0	0	0	0	0	0
2017-07-28	10	0	0	0	0	0	0	8	0	0	0	0	0	0	0	0	0	0	2	0	0	0	0	0	0	0	0	0	0	0
2017-07-31	10	0	0	0	0	0	0	10	0	0	0	0	0	0	0	0	0	0	0	0	0	0	0	0	0	0	0	0	0	0
2017-08-01	12	0	0	0	0	0	0	12	0	0	0	0	0	0	0	0	0	0	0	0	0	0	0	0	0	0	0	0	0	0
2017-08-02	8	0	0	0	0	0	0	8	0	0	0	0	0	0	0	0	0	0	0	0	0	0	0	0	0	0	0	0	0	0
2017-08-03	6	0	0	0	0	0	0	6	0	0	0	0	0	0	0	0	0	0	0	0	0	0	0	0	0	0	0	0	0	0
2017-08-04	10	0	0	0	0	0	0	6	0	0	0	0	0	0	0	0	0	0	0	0	0	0	4	0	0	0	0	0	0	0
2017-08-07	6	0	0	0	0	0	0	6	0	0	0	0	0	0	0	0	0	0	0	0	0	0	0	0	0	0	0	0	0	6
2017-08-08	10	0	0	0	0	0	0	6	0	0	0	0	0	0	0	0	0	0	0	0	0	0	0	0	0	0	0	0	4	4
2017-08-09	14	0	0	0	0	0	0	6	0	0	0	0	0	0	0	0	0	0	0	0	0	0	0	0	0	2	0	0	6	6
2017-08-10	24	0	0	0	0	0	0	10	0	0	0	0	4	0	0	0	0	0	4	0	0	0	0	0	0	0	0	0	6	6
2017-08-11	30	0	0	4	2	0	0	14	0	0	0	0	0	0	0	0	0	0	2	0	0	0	2	0	0	0	0	6	0	6
2017-08-14	12	0	0	0	0	0	0	8	0	0	0	0	0	0	0	0	0	0	0	0	0	0	0	0	0	0	0	0	4	4
2017-08-15	22	0	0	2	0	0	0	12	0	0	0	0	0	0	0	0	0	0	0	0	0	0	0	0	0	0	0	0	8	14
2017-08-16	20	0	0	2	0	0	0	14	0	0	0	0	0	0	0	0	0	0	0	0	0	0	0	0	0	0	0	0	4	10
2017-08-17	28	0	0	2	0	0	0	16	0	0	0	0	4	0	0	0	0	0	0	0	0	0	0	0	0	0	0	0	6	27
2017-08-18	37	0	0	2	0	0	0	27	0	0	0	0	0	0	0	0	0	0	0	0	0	0	0	0	0	0	0	0	8	21
2017-08-21	47	0	0	6	0	0	0	27	0	0	0	0	4	0	0	0	0	0	0	0	0	0	0	0	0	0	0	0	10	29
2017-08-22	41	0	0	8	0	0	0	16	0	0	0	0	0	0	0	0	0	0	0	0	0	0	0	0	0	0	0	0	17	56
2017-08-23	39	0	0	4	0	0	0	12	0	0	0	0	0	0	0	0	0	0	0	0	0	0	0	0	0	0	0	0	23	43
2017-08-24	28	0	0	2	0	0	0	12	0	0	0	0	0	0	0	0	0	0	0	0	0	0	0	0	0	0	0	0	14	35
2017-08-25	18	0	0	0	0	0	0	10	0	0	0	0	0	0	0	0	0	0	0	0	0	0	0	0	0	0	0	0	8	52
2017-08-28	75	0	0	29	0	0	0	23	0	0	0	0	2	0	0	0	0	0	0	0	0	0	0	0	0	0	0	0	21	50
2017-08-29	43	0	0	21	0	0	0	14	0	0	0	0	0	0	0	0	0	0	0	0	0	0	0	0	0	0	0	0	8	39
2017-08-30	37	0	0	2	2	0	0	23	0	0	0	0	0	0	0	0	0	0	0	0	0	0	0	0	0	0	0	0	10	35
2017-08-31	55	0	0	6	0	0	0	45	0	0	0	0	0	0	0	0	0	0	0	0	0	0	0	0	0	0	0	0	4	43
2017-09-01	35	0	0	8	0	0	0	19	0	0	0	0	4	0	0	0	0	0	0	0	0	0	0	0	0	0	0	0	4	12
2017-09-05	69	0	0	14	0	0	0	49	0	0	0	0	0	0	0	0	0	0	0	0	0	0	0	0	0	0	0	0	6	103
2017-09-06	33	0	0	0	0	0	0	27	0	0	0	0	0	0	0	0	0	0	0	0	0	0	0	0	0	0	0	0	6	41
2017-09-07	25	0	0	2	0	0	0	19	0	0	0	0	0	0	0	0	0	0	0	0	0	0	0	0	0	0	0	0	4	12
2017-09-08	18	0	0	0	2	0	0	10	0	0	0	0	0	0	0	0	0	0	0	0	0	0	0	0	0	0	0	0	6	25
2017-09-11	28	0	0	10	0	0	0	14	0	0	0	0	0	0	0	0	0	0	0	0	0	0	0	0	0	0	0	0	4	17
2017-09-12	18	0	0	2	0	0	0	14	0	0	0	0	0	0	0	0	0	0	0	0	0	0	0	0	0	0	0	0	2	8
2017-09-13	18	0	0	8	0	0	0	6	0	0	0	0	0	0	0	0	0	0	0	0	0	0	0	0	0	0	0	0	4	8
2017-09-14	10	0	0	0	0	0	0	10	0	0	0	0	0	0	0	0	0	0	0	0	0	0	0	0	0	0	0	0	0	8
2017-09-15	35	0	0	8	0	0	0	27	0	0	0	0	0	0	0	0	0	0	0	0	0	0	0	0	0	0	0	0	0	2
2017-09-18	17	0	0	0	0	0	0	17	0	0	0	0	0	0	0	0	0	0	0	0	0	0	0	0	0	0	0	0	0	12
2017-09-19	12	0	0	0	0	0	0	12	0	0	0	0	0	0	0	0	0	0	0	0	0	0	0	0	0	0	0	0	0	17
2017-09-20	10	0	0	0	0	0	0	10	0	0	0	0	0	0	0	0	0	0	0	0	0	0	0	0	0	0	0	0	0	4
2017-09-21	37	0	0	6	0	0	0	31	0	0	0	0	0	0	0	0	0	0	0	0	0	0	0	0	0	0	0	0	0	21
2017-09-22	41	0	0	25	0	0	0	16	0	0	0	0	0	0	0	0	0	0	0	0	0	0	0	0	0	0	0	0	0	0
2017-09-25	10	0	0	0	0	0	0	10	0	0	0	0	0	0	0	0	0	0	0	0	0	0	0	0	0	0	0	0	0	10
2017-09-26	8	0	0	0	0	0	0	8	0	0	0	0	0	0	0	0	0	0	0	0	0	0	0	0	0	0	0	0	0	4
2017-09-27	6	0	0	2	0	0	0	4	0	0	0	0	0	0	0	0	0	0	0	0	0	0	0	0	0	0	0	0	0	6
2017-09-28	6	0	0	0	6	0	0	0	0	0	0	0	0	0	0	0	0	0	0	0	0	0	0	0	0	0	0	0	0	10
2017-09-29	6	0	0	0	0	0	0	6	0	0	0	0	0	0	0	0	0	0	0	0	0	0	0	0	0	0	0	0	0	2
2017-10-02	4	0	0	0	0	0	0	4	0	0	0	0	0	0	0	0	0	0	0	0	0	0	0	0	0	0	0	0	0	4
2017-10-04	6	0	0	0	0	0	0	6	0	0	0	0	0	0	0	0	0	0	0	0	0	0	0	0	0	0	0	0	0	4
2017-10-05	4	0	0	4	0	0	0	0	0	0	0	0	0	0	0	0	0	0	0	0	0	0	0	0	0	0	0	0	0	0
2017-10-06	2	0	0	0	0	0	0	2	0	0	0	0	0	0	0	0	0	0	0	0	0	0	0	0	0	0	0	0	0	0
2017-10-09	2	0	0	0	0	0	0	2	0	0	0	0	0	0	0	0	0	0	0	0	0	0	0	0	0	0	0	0	0	2
2017-10-10	0	0	0	0	0	0	0	0	0	0	0	0	0	0	0	0	0	0	0	0	0	0	0	0	0	0	0	0	0	0
2017-10-11	0	0	0	0	0	0	0	0	0	0	0	0	0	0	0	0	0	0	0	0	0	0	0	0	0	0	0	0	0	0
2017-10-12	2	0	0	2	0	0	0	0	0	0	0	0	0	0	0	0	0	0	0	0	0	0	0	0	0	0	0	0	0	0
2017-10-13	0	0	0	0	0	0	0	0	0	0	0	0	0	0	0	0	0	0	0	0	0	0	0	0	0	0	0	0	0	0
2017-10-16	0	0	0	0	0	0	0	0	0	0	0	0	0	0	0	0	0	0	0	0	0	0	0	0	0	0	0	0	0	2
2017-10-17	0	0	0	0	0	0	0	0	0	0	0	0	0	0	0	0	0	0	0	0	0	0	0	0	0	0	0	0	0	0
2017-10-18	0	0	0	0	0	0	0	0	0	0	0	0	0	0	0	0	0	0	0	0	0	0	0	0	0	0	0	0	0	0
2017-10-19	4	0	0	0	0	0	0	4	0	0	0	0	0	0	0	0	0	0	0	0	0	0	0	0	0	0	0	0	0	2
2017-10-20	0	0	0	0	0	0	0	0	0	0	0	0	0	0	0	0	0	0	0	0	0	0	0	0	0	0	0	0	0	0
2018-03-01	8	6	0	0	0	0	0	0	0	0	0	0	0	0	0	0	0	0	0	0	2	0	0	0	0	0	0	0	0	0
2018-03-02	4	4	0	0	0	0	0	0	0	0	0	0	0	0	0	0	0	0	0	0	0	0	0	0	0	0	0	0	0	0
2018-03-05	8	4	0	0	0	0	0	0	0	0	0	0	0	0	0	0	0	0	0	0	4	0	0	0	0	0	0	0	0	0
2018-03-06	8	6	0	0	0	0	0	0	0	0	0	0	0	0	0	0	0	0	0	2	0	0	0	0	0	0	0	0	0	0
2018-03-08	0	0	0	0	0	0	0	0	0	0	0	0	0	0	0	0	0	0	0	0	0	0	0	0	0	0	0	0	0	0
2018-03-09	4	4	0	0	0	0	0	0	0	0	0	0	0	0	0	0	0	0	0	0	0	0	0	0	0	0	0	0	0	0
2018-03-12	8	6	0	0	0	0	0	0	0	0	0	0	0	0	0	0	0	0	0	0	2	0	0	0	0	0	0	0	0	0
2018-03-13	19	19	0	0	0	0	0	0	0	0	0	0	0	0	0	0	0	0	0	0	0	0	0	0	0	0	0	0	0	0
2018-03-14	29	25	0	0	0	0	0	0	0	0	0	0	0	0	0	0	0	0	0	0	0	0	0	0	0	0	4	0	0	0
2018-03-15	23	23	0	0	0	0	0	0	0	0	0	0	0	0	0	0	0	0	0	0	0	0	0	0	0	0	0	0	0	0
2018-03-16	29	29	0	0	0	0	0	0	0	0	0	0	0	0	0	0	0	0	0	0	0	0	0	0	0	0	0	0	0	0
2018-03-19	25	25	0	0	0	0	0	0	0	0	0	0	0	0	0	0	0	0	0	0	0	0	0	0	0	0	0	0	0	0
2018-03-20	51	41	0	0	0	2	0	0	6	0	0	0	0	0	0	2	0	0	0	0	0	0	0	0	0	0	0	0	0	0
2018-03-21	27	27	0	0	0	0	0	0	0	0	0	0	0	0	0	0	0	0	0	0	0	0	0	0	0	0	0	0	0	0
2018-03-22	14	12	0	0	0	0	0	0	0	0	0	0	0	0	0	0	0	0	0	0	2	0	0	0	0	0	0	0	0	0
2018-03-23	18	18	0	0	0	0	0	0	0	0	0	0	0	0	0	0	0	0	0	0	0	0	0	0	0	0	0	0	0	0
2018-03-26	25	17	0	0	0	0	0	0	0	0	0	0	0	0	0	0	0	0	0	0	8	0	0	0	0	0	0	0	0	0
2018-03-27	35	27	0	0	0	4	0	0	0	0	0	0	0	0	0	0	0	0	0	0	4	0	0	0	0	0	0	0	0	0
2018-03-28	62	23	0	0	0	0	0	0	0	0	0	0	0	0	0	0	0	0	0	0	39	0	0	0	0	0	0	0	0	0
2018-03-29	113	43	0	0	0	0	0	0	23	0	0	0	0	0	0	0	0	0	0	0	45	0	0	0	0	0	2	0	0	0
2018-04-02	33	12	0	0	0	4	0	0	0	0	0	0	0	0	0	0	0	0	0	0	17	0	0	0	0	0	0	0	0	0
2018-04-03	57	2	2	0	0	0	0	0	16	0	0	0	0	0	0	0	0	0	0	0	35	0	0	0	0	0	2	0	0	0
2018-04-09	25	4	0	0	0	2	0	0	0	0	0	0	0	0	0	0	0	0	0	0	19	0	0	0	0	0	0	0	0	0
2018-04-10	20	6	0	0	0	6	0	0	0	0	0	0	0	0	0	0	0	0	0	0	8	0	0	0	0	0	0	0	0	0
2018-04-11	57	0	0	0	0	4	0	0	2	0	0	0	0	0	0	16	0	0	0	0	33	0	0	0	0	0	2	0	0	0
2018-04-12	230	16	0	0	0	0	0	0	91	0	0	0	0	0	0	0	0	0	0	0	115	0	0	0	0	0	8	0	0	0
2018-04-13	333	33	0	0	0	16	0	0	165	0	0	0	0	0	0	2	0	4	0	0	113	0	0	0	0	0	0	0	0	0
2018-04-18	18	0	0	0	0	0	0	0	0	0	0	0	0	0	4	0	0	0	0	0	14	0	0	0	0	0	0	0	0	0
2018-04-19	61	12	0	0	0	10	0	0	4	0	0	0	0	0	0	0	0	2	0	0	23	0	0	0	6	0	0	4	0	0
2018-04-20	28	4	0	0	0	0	0	0	8	0	0	0	0	0	2	0	0	0	0	0	12	2	0	0	0	0	0	0	0	0
2018-04-23	86	10	0	0	0	0	0	0	43	0	0	0	0	0	0	8	0	0	0	0	21	0	0	0	0	0	4	0	0	0
2018-04-24	82	12	0	0	0	2	0	0	21	0	0	0	2	0	0	0	0	0	0	0	45	0	0	0	0	0	0	0	0	0
2018-04-25	401	14	2	0	0	0	0	0	282	0	0	0	4	0	0	2	0	0	0	0	97	0	0	0	0	0	0	0	0	0
2018-04-26	87	6	0	0	0	21	0	0	35	0	0	0	0	0	0	2	0	0	0	0	21	0	0	0	0	0	2	0	0	0
2018-04-27	68	6	0	0	0	6	0	0	21	0	0	0	0	0	0	6	0	0	0	0	29	0	0	0	0	0	0	0	0	0
2018-04-30	38	6	0	0	0	8	0	0	8	0	0	0	0	0	0	0	0	0	0	0	16	0	0	0	0	0	0	0	0	0
2018-05-01	140	31	0	0	0	12	0	0	16	0	0	2	2	0	0	17	0	0	0	0	56	0	0	0	0	0	4	0	0	0
2018-05-02	164	54	0	0	0	14	0	0	6	0	0	0	0	0	0	16	0	0	0	2	72	0	0	0	0	0	0	0	0	0
2018-05-03	206	31	0	0	0	35	0	0	0	0	0	0	12	0	0	19	0	2	0	0	93	6	0	0	0	0	2	0	6	0
2018-05-04	390	29	0	0	0	101	4	0	8	0	0	12	17	0	0	23	0	0	0	0	194	0	0	0	0	0	2	0	0	0
2018-05-07	164	43	0	0	0	49	0	0	4	0	0	2	0	0	0	17	0	0	0	0	49	0	0	0	0	0	0	0	0	0
2018-05-08	156	27	0	0	0	27	2	0	4	4	0	4	8	0	0	12	0	0	0	0	58	10	0	0	0	0	0	0	0	0
2018-05-09	203	72	0	0	0	25	0	0	6	0	0	4	0	0	0	50	0	0	0	0	21	25	0	0	0	0	0	0	0	0
2018-05-10	777	144	0	0	0	31	0	0	37	0	0	6	0	0	0	452	0	2	0	2	58	45	0	0	0	0	0	0	0	0
2018-05-11	665	194	0	0	0	21	0	0	0	0	0	8	6	0	0	272	0	0	0	4	33	115	4	0	0	0	0	0	8	0
2018-05-14	286	60	0	0	0	8	0	0	8	0	0	0	0	0	0	159	0	2	2	0	10	37	0	0	0	0	0	0	0	0
2018-05-15	627	16	0	0	0	6	0	0	0	0	0	0	0	0	0	584	0	0	0	0	4	17	0	0	0	0	0	0	0	0
2018-05-16	843	177	0	0	0	14	0	0	0	4	0	0	17	0	0	538	0	0	0	0	2	91	0	0	0	0	0	0	0	0
2018-05-17	783	80	0	0	0	0	0	0	2	0	0	0	16	0	0	619	0	0	0	4	0	60	0	0	0	0	2	0	0	0
2018-05-18	1190	276	0	0	0	27	0	0	0	2	0	4	19	0	0	796	0	2	0	0	45	19	0	0	0	0	0	0	0	0
2018-05-21	334	50	0	0	0	4	0	0	0	0	0	0	10	0	0	245	0	0	2	0	0	23	0	0	0	0	0	0	0	0
2018-05-22	186	8	0	0	0	0	0	0	0	0	0	0	8	0	0	144	0	6	0	0	10	10	0	0	0	0	0	0	0	0
2018-05-23	381	6	0	0	0	0	0	0	0	0	0	0	8	0	0	355	0	4	0	0	6	2	0	0	0	0	0	0	0	0
2018-05-24	400	10	0	0	0	2	0	0	0	0	0	2	29	0	0	326	0	27	2	0	0	2	0	0	0	0	0	0	0	0
2018-05-25	371	8	0	0	0	0	0	0	0	0	0	0	29	4	0	272	0	52	2	0	2	2	0	0	0	0	0	0	0	0
2018-05-29	326	16	0	0	0	6	10	4	0	0	0	0	78	0	0	134	0	35	0	4	35	0	0	0	0	0	0	0	4	0
2018-05-30	221	10	0	0	0	0	0	0	0	0	0	0	83	0	0	64	0	31	23	0	0	0	6	0	0	0	0	0	4	0
2018-05-31	160	6	0	0	0	0	0	0	0	0	0	0	70	0	0	49	0	23	10	0	0	2	0	0	0	0	0	0	0	0
2018-06-01	105	6	0	0	0	0	0	0	0	2	0	2	47	0	0	21	0	19	2	0	0	0	6	0	0	0	0	0	0	0
2018-06-04	43	0	0	0	0	0	0	0	0	0	0	0	25	0	0	0	0	12	2	0	0	0	0	0	0	0	0	0	4	0
2018-06-05	35	0	0	0	0	0	0	0	0	0	0	0	19	0	0	4	0	2	8	0	0	0	2	0	0	0	0	0	0	0
2018-06-06	74	2	0	0	0	4	0	0	0	0	0	0	39	0	0	0	0	4	6	0	0	0	19	0	0	0	0	0	0	0
2018-06-07	43	0	0	0	0	0	0	0	0	0	0	0	27	0	0	0	0	8	0	0	0	4	4	0	0	0	0	0	0	0
2018-06-08	47	0	0	0	0	0	0	0	0	0	0	0	23	0	0	4	0	12	2	0	0	2	4	0	0	0	0	0	0	0
2018-06-11	8	0	0	0	0	0	0	0	0	0	0	0	4	0	0	0	0	4	0	0	0	0	0	0	0	0	0	0	0	0
2018-06-12	22	0	0	0	0	0	0	0	0	0	0	0	16	0	0	0	0	4	2	0	0	0	0	0	0	0	0	0	0	0
2018-06-13	46	4	0	0	0	0	0	0	0	0	0	0	16	0	0	0	0	12	14	0	0	0	0	0	0	0	0	0	0	0
2018-06-14	37	0	0	0	0	0	0	0	0	0	0	0	27	0	0	0	0	10	0	0	0	0	0	0	0	0	0	0	0	0
2018-06-15	30	0	0	0	0	0	0	0	0	0	0	0	16	0	0	0	0	8	6	0	0	0	0	0	0	0	0	0	0	0
2018-06-18	31	0	0	0	0	0	0	0	0	0	0	0	23	0	0	0	0	0	8	0	0	0	0	0	0	0	0	0	0	0
2018-06-19	25	0	0	0	0	0	0	0	0	0	0	0	17	0	0	0	0	0	8	0	0	0	0	0	0	0	0	0	0	0
2018-06-20	25	0	0	0	0	0	0	0	0	0	0	0	21	0	0	0	0	0	4	0	0	0	0	0	0	0	0	0	0	0
2018-06-21	18	0	0	0	0	0	0	0	0	0	0	0	16	0	0	0	0	0	0	0	0	0	0	0	0	0	0	0	2	0
2018-06-22	8	0	0	0	0	0	0	0	0	0	0	0	2	0	0	0	0	2	4	0	0	0	0	0	0	0	0	0	0	0
2018-06-25	24	0	0	0	0	0	0	0	0	0	0	0	14	0	0	0	4	0	6	0	0	0	0	0	0	0	0	0	0	0
2018-06-26	18	0	0	0	0	0	0	0	0	0	0	0	10	0	0	0	0	0	8	0	0	0	0	0	0	0	0	0	0	0
2018-06-27	18	0	0	0	0	0	0	0	0	0	0	0	6	0	0	0	0	0	12	0	0	0	0	0	0	0	0	0	0	0
2018-06-28	16	0	0	0	0	0	0	0	0	0	0	0	6	0	0	0	0	0	10	0	0	0	0	0	0	0	0	0	0	0
2018-06-29	10	0	0	0	0	0	0	0	0	0	0	0	4	0	0	0	0	0	6	0	0	0	0	0	0	0	0	0	0	0
2018-07-02	20	0	0	0	0	0	0	0	0	0	0	0	10	0	0	0	0	2	6	0	0	0	0	0	2	0	0	0	0	0
2018-07-03	14	0	0	0	0	0	0	0	0	0	0	0	4	0	0	0	0	0	10	0	0	0	0	0	0	0	0	0	0	0
2018-07-05	4	0	0	0	0	0	0	0	0	0	0	0	0	0	0	0	0	0	4	0	0	0	0	0	0	0	0	0	0	0
2018-07-06	10	0	0	0	0	0	0	0	0	0	0	0	4	0	0	0	0	2	4	0	0	0	0	0	0	0	0	0	0	0
2018-07-09	6	0	0	0	0	0	0	0	0	0	0	0	2	0	0	0	0	0	0	0	0	0	0	0	0	0	0	0	4	0
2018-07-10	4	0	0	0	0	0	0	0	0	0	0	0	4	0	0	0	0	0	0	0	0	0	0	0	0	0	0	0	0	0
2018-07-11	16	0	0	0	0	0	0	6	0	0	0	0	2	0	0	0	0	0	8	0	0	0	0	0	0	0	0	0	0	0
2018-07-12	14	0	0	0	0	0	0	0	0	0	0	0	2	0	0	0	0	0	6	0	0	0	0	0	0	0	0	0	6	0
2018-07-13	16	0	0	0	0	0	0	0	0	0	0	0	6	0	0	0	0	0	4	0	0	0	0	0	2	0	0	0	4	0
2018-07-16	8	0	0	0	0	0	0	2	0	0	0	0	0	0	0	0	0	0	4	0	0	0	0	0	0	0	0	0	2	0
2018-07-17	0	0	0	0	0	0	0	0	0	0	0	0	0	0	0	0	0	0	0	0	0	0	0	0	0	0	0	0	0	0
2018-07-18	14	0	0	0	0	0	0	4	0	0	0	0	0	0	0	0	0	2	6	0	0	0	0	0	0	0	0	0	2	0
2018-07-19	10	0	0	0	0	0	0	0	0	0	0	0	0	0	0	0	0	0	4	0	0	0	0	0	0	0	0	0	6	0
2018-07-20	6	0	0	0	0	0	0	0	0	0	0	0	0	0	0	0	0	0	2	0	0	0	0	0	0	0	0	0	4	0
2018-07-23	10	0	0	0	0	0	0	2	0	0	0	0	0	0	0	0	0	0	4	0	0	0	0	0	0	0	0	0	4	0
2018-07-24	12	0	0	0	0	0	0	12	0	0	0	0	0	0	0	0	0	0	0	0	0	0	0	0	0	0	0	0	0	0
2018-07-25	22	0	0	0	0	0	0	8	0	0	0	0	0	0	0	0	0	0	14	0	0	0	0	0	0	0	0	0	0	0
2018-07-26	10	0	0	0	0	0	0	2	0	2	0	0	0	0	0	0	0	0	2	0	0	0	0	0	0	0	0	0	4	0
2018-07-27	34	0	0	0	0	0	0	17	0	0	0	0	0	0	0	0	0	0	0	0	0	0	0	0	0	0	0	0	17	0
2018-07-30	33	0	0	0	0	0	0	12	0	0	0	0	0	0	0	0	0	0	2	0	0	0	0	0	0	0	0	0	19	8
2018-07-31	14	0	0	0	0	0	0	10	0	0	0	0	0	0	0	0	0	0	0	0	0	0	0	0	0	0	0	0	4	2
2018-08-01	20	0	0	0	2	0	0	12	0	0	0	0	0	0	0	0	0	2	0	0	0	0	0	0	0	0	0	0	4	2
2018-08-02	18	0	0	0	0	0	0	6	0	0	0	0	0	0	0	0	0	0	0	0	0	0	0	0	0	0	0	0	12	2
2018-08-03	20	0	0	0	0	0	0	14	0	0	0	0	0	0	0	0	0	0	0	0	0	0	0	0	0	0	0	0	6	6
2018-08-06	20	0	0	0	0	0	0	10	0	0	0	0	0	0	0	0	0	0	0	0	0	0	0	0	0	0	0	0	10	2
2018-08-07	26	0	0	0	0	0	0	14	0	0	0	0	0	0	0	0	0	2	4	0	0	0	0	0	0	0	0	0	6	6
2018-08-08	16	0	0	0	0	0	0	6	0	0	0	0	0	0	0	0	0	0	0	0	0	0	0	0	0	0	0	0	10	2
2018-08-09	28	0	0	0	0	0	0	16	0	0	0	0	0	0	0	0	0	0	2	0	0	0	0	0	0	0	0	0	10	14
2018-08-10	39	0	0	0	0	0	0	23	0	0	0	0	0	0	0	0	0	0	4	0	0	0	0	0	0	0	0	0	12	35
2018-08-13	28	0	0	0	0	0	0	12	0	0	0	0	0	0	0	0	0	0	0	0	0	0	0	0	0	0	0	0	16	17
2018-08-14	24	0	0	0	0	0	0	10	0	0	0	0	0	0	0	0	0	0	0	0	0	0	0	0	0	0	0	0	14	16
2018-08-15	41	0	0	6	0	0	0	27	0	0	0	0	0	0	0	0	0	0	0	0	0	0	0	0	0	0	0	0	8	27
2018-08-16	24	0	0	0	0	0	0	14	0	0	0	0	0	0	0	0	0	0	0	0	0	0	0	0	0	0	0	0	10	31
2018-08-17	14	0	0	0	0	0	0	8	0	0	0	0	0	0	0	0	0	0	0	0	0	0	0	0	0	0	0	0	6	10
2018-08-20	12	0	0	0	0	0	0	8	0	0	0	0	0	0	0	0	0	0	0	0	0	0	0	0	0	0	0	0	4	27
2018-08-21	8	0	0	0	0	0	0	4	0	0	0	0	0	0	0	0	0	0	0	0	0	0	0	0	0	0	0	0	4	16
2018-08-22	33	0	0	0	0	0	0	17	0	0	0	0	0	0	0	0	0	0	0	0	0	0	0	0	0	0	0	0	16	47
2018-08-23	38	0	0	0	0	0	0	21	0	0	0	0	0	0	0	0	0	0	0	0	0	0	0	0	0	0	0	0	17	107
2018-08-24	51	0	0	0	0	0	0	37	0	0	0	0	0	0	0	0	0	0	0	0	0	0	0	0	0	0	0	0	14	80
2018-08-27	75	0	0	0	0	0	0	58	0	0	0	0	0	0	0	0	0	0	0	0	0	0	0	0	0	0	0	0	17	66
2018-08-28	70	0	0	0	0	0	0	62	0	0	0	0	0	0	0	0	0	0	0	0	0	0	0	0	0	0	0	0	8	97
2018-08-29	35	0	0	0	0	0	0	29	0	0	0	0	0	0	0	0	0	0	0	0	0	0	0	0	0	0	0	0	6	37
2018-08-30	39	0	0	0	0	0	0	31	0	0	0	0	0	0	0	0	0	0	0	0	0	0	0	0	0	0	0	0	8	99
2018-08-31	8	0	0	0	0	0	0	4	0	0	0	0	0	0	0	0	0	0	0	0	0	0	0	0	0	0	0	0	4	35
2018-09-04	45	0	0	0	0	0	0	37	0	0	0	0	0	0	0	0	0	0	0	0	0	0	0	0	0	0	0	0	8	31
2018-09-05	57	0	0	0	0	0	0	49	0	0	0	0	0	0	0	0	0	0	0	0	0	0	0	0	0	0	0	0	8	41
2018-09-06	35	0	0	0	0	0	0	29	0	0	0	0	0	0	0	0	0	0	0	0	0	0	0	0	0	0	0	0	6	50
2018-09-07	14	0	0	0	0	0	0	12	0	0	0	0	0	0	0	0	0	0	0	0	0	0	0	0	0	0	0	0	2	17
2018-09-10	27	0	0	0	0	0	0	23	0	0	0	0	0	0	0	0	0	0	0	0	0	0	0	0	0	0	0	0	4	21
2018-09-11	28	0	0	0	0	0	0	16	0	0	0	0	8	0	0	0	0	0	0	0	0	0	0	0	0	0	0	0	4	8
2018-09-12	37	0	0	0	0	0	0	25	0	0	0	0	8	0	0	0	0	0	0	0	0	0	0	0	0	0	0	0	4	6
2018-09-13	35	0	0	0	0	0	0	29	0	0	0	0	2	0	0	0	0	0	0	0	0	0	0	0	0	0	0	0	4	8
2018-09-14	25	0	0	0	0	0	0	19	0	0	0	0	0	0	0	0	0	0	0	0	0	0	0	0	0	0	0	0	6	12
2018-09-17	18	0	0	0	0	0	0	14	0	0	0	0	0	0	0	0	0	0	0	0	0	0	0	0	0	0	0	0	4	4
2018-09-18	10	0	0	0	0	0	0	10	0	0	0	0	0	0	0	0	0	0	0	0	0	0	0	0	0	0	0	0	0	6
2018-09-19	6	0	0	0	0	0	0	6	0	0	0	0	0	0	0	0	0	0	0	0	0	0	0	0	0	0	0	0	0	0
2018-09-20	4	0	0	0	0	0	0	4	0	0	0	0	0	0	0	0	0	0	0	0	0	0	0	0	0	0	0	0	0	2
2018-09-21	8	0	0	0	0	0	0	8	0	0	0	0	0	0	0	0	0	0	0	0	0	0	0	0	0	0	0	0	0	8
2018-09-24	8	0	0	0	0	0	0	6	0	0	0	0	0	0	0	0	0	0	0	0	0	0	0	0	0	0	0	0	2	2
2018-09-25	4	0	0	0	0	0	0	4	0	0	0	0	0	0	0	0	0	0	0	0	0	0	0	0	0	0	0	0	0	19
2018-09-26	6	0	0	0	0	0	0	6	0	0	0	0	0	0	0	0	0	0	0	0	0	0	0	0	0	0	0	0	0	0
2018-09-27	16	0	0	0	0	0	0	12	0	0	0	0	0	0	0	0	0	0	0	0	0	0	0	0	0	0	0	0	4	0
2018-09-28	6	0	0	0	0	0	0	6	0	0	0	0	0	0	0	0	0	0	0	0	0	0	0	0	0	0	0	0	0	2
2018-10-01	6	0	0	0	0	0	0	6	0	0	0	0	0	0	0	0	0	0	0	0	0	0	0	0	0	0	0	0	0	6
2018-10-02	4	0	0	0	0	0	0	4	0	0	0	0	0	0	0	0	0	0	0	0	0	0	0	0	0	0	0	0	0	4
2018-10-03	2	0	0	0	0	0	0	2	0	0	0	0	0	0	0	0	0	0	0	0	0	0	0	0	0	0	0	0	0	4
2018-10-04	10	0	0	0	0	0	0	6	0	0	0	0	0	0	0	0	0	0	0	0	0	0	0	0	0	0	0	0	4	14
2018-10-05	6	0	0	0	0	0	0	6	0	0	0	0	0	0	0	0	0	0	0	0	0	0	0	0	0	0	0	0	0	6
2018-10-08	4	0	0	0	0	0	0	4	0	0	0	0	0	0	0	0	0	0	0	0	0	0	0	0	0	0	0	0	0	2
2018-10-09	4	0	0	0	0	0	0	4	0	0	0	0	0	0	0	0	0	0	0	0	0	0	0	0	0	0	0	0	0	4
2018-10-10	10	0	0	0	0	0	0	10	0	0	0	0	0	0	0	0	0	0	0	0	0	0	0	0	0	0	0	0	0	10
2018-10-11	2	0	0	0	0	0	0	2	0	0	0	0	0	0	0	0	0	0	0	0	0	0	0	0	0	0	0	0	0	0
2018-10-12	2	0	0	0	0	0	0	2	0	0	0	0	0	0	0	0	0	0	0	0	0	0	0	0	0	0	0	0	0	0
2019-04-01	16	8	0	0	0	2	0	0	4	0	0	0	0	0	0	0	0	2	0	0	0	0	0	0	0	0	0	0	0	0
2019-04-02	26	4	0	0	0	0	0	0	6	0	0	0	0	0	0	0	0	2	0	0	8	0	0	0	0	0	0	6	0	0
2019-04-03	20	6	2	0	0	0	0	0	0	0	0	0	0	0	0	0	0	0	0	0	8	0	0	0	0	0	0	4	0	0
2019-04-04	10	2	0	0	0	2	0	0	2	0	0	0	0	0	0	0	0	0	0	0	4	0	0	0	0	0	0	0	0	0
2019-04-05	6	2	0	0	0	0	0	0	2	0	0	0	0	0	0	0	0	0	0	0	2	0	0	0	0	0	0	0	0	0
2019-04-08	341	60	23	0	0	25	0	0	60	0	3	15	4	0	0	0	0	2	0	0	134	12	0	0	0	0	0	3	0	0
2019-04-09	886	17	33	0	0	2	4	0	581	0	0	2	14	0	0	16	0	0	0	0	153	0	4	4	0	0	52	4	0	0
2019-04-10	243	35	17	0	0	6	0	0	74	0	0	0	0	0	0	0	0	0	0	0	35	2	0	0	0	0	45	29	0	0
2019-04-11	8	0	0	0	0	0	0	0	4	0	0	0	0	0	0	0	0	0	0	0	2	0	0	0	0	0	2	0	0	0
2019-04-12	66	0	0	0	0	2	0	0	4	0	0	2	0	0	0	4	0	4	0	0	14	14	0	6	0	0	6	10	0	0
2019-04-13	0	0	0	0	0	0	0	0	0	0	0	0	0	0	0	0	0	0	0	0	0	0	0	0	0	0	0	0	0	0
2019-04-15	2	0	0	0	0	0	0	0	0	0	0	0	0	0	0	0	0	0	0	0	2	0	0	0	0	0	0	0	0	0
2019-04-16	6	0	0	0	0	0	0	0	0	0	0	0	0	0	0	0	0	0	0	0	2	0	0	4	0	0	0	0	0	0
2019-04-17	89	2	0	0	0	0	0	0	10	0	0	0	0	0	0	4	0	0	0	0	16	39	0	16	0	0	2	0	0	0
2019-04-18	1007	39	0	0	0	6	0	0	35	0	0	23	2	4	0	31	0	2	0	0	307	367	0	177	0	0	8	6	0	0
2019-04-19	165	33	2	0	0	4	0	0	12	0	8	0	8	0	0	0	0	0	0	0	80	4	0	0	0	0	8	6	0	0
2019-04-22	0	0	0	0	0	0	0	0	0	0	0	0	0	0	0	0	0	0	0	0	0	0	0	0	0	0	0	0	0	0
2019-04-23	433	115	0	0	0	89	0	0	10	0	6	16	12	0	0	8	0	0	0	0	56	68	2	13	0	0	23	15	0	0
2019-04-24	236	37	0	0	0	52	0	0	2	0	0	14	0	0	0	6	0	0	0	0	95	6	0	10	0	0	8	6	0	0
2019-04-25	120	12	6	0	0	14	0	0	0	0	0	4	4	0	0	2	0	0	0	0	47	8	0	4	0	0	0	19	0	0
2019-04-26	130	16	0	0	0	45	0	0	2	0	0	4	4	0	0	10	0	0	0	0	23	6	0	10	0	0	4	6	0	0
2019-04-29	78	14	6	0	0	16	0	0	4	0	0	2	0	0	0	0	0	0	0	0	12	6	0	0	0	0	14	4	0	0
2019-04-30	2	2	0	0	0	0	0	0	0	0	0	0	0	0	0	0	0	0	0	0	0	0	0	0	0	0	0	0	0	0
2019-05-01	0	0	0	0	0	0	0	0	0	0	0	0	0	0	0	0	0	0	0	0	0	0	0	0	0	0	0	0	0	0
2019-05-02	22	10	0	0	0	4	0	0	2	0	0	0	0	0	0	0	0	0	0	0	0	0	0	0	0	0	2	4	0	0
2019-05-03	20	2	0	0	0	0	0	0	2	0	0	0	0	0	0	2	0	0	0	0	2	10	0	0	0	0	2	0	0	0
2019-05-06	246	35	0	0	0	64	0	0	2	0	0	6	0	0	0	8	0	2	0	0	4	103	0	12	0	0	2	8	0	0
2019-05-07	71	12	2	0	0	31	0	0	0	0	2	0	0	0	0	0	0	0	0	0	2	14	0	0	0	0	2	6	0	0
2019-05-08	114	6	2	0	0	35	0	0	0	0	6	4	0	0	0	10	0	0	0	0	6	31	0	12	0	0	0	2	0	0
2019-05-09	257	43	4	0	0	31	0	0	6	0	0	21	0	2	0	35	0	2	0	0	6	64	0	35	0	0	0	8	0	0
2019-05-10	143	14	0	0	0	14	0	0	0	0	0	2	2	2	0	10	0	2	0	0	0	68	0	21	0	0	0	8	0	0
2019-05-13	100	27	0	0	0	4	0	0	0	0	12	4	4	0	0	6	0	0	0	0	8	29	0	2	0	0	0	4	0	0
2019-05-14	258	49	2	0	0	49	0	0	2	0	12	17	6	0	0	6	0	6	0	0	6	78	0	21	0	0	0	4	0	0
2019-05-15	670	93	0	0	0	17	0	0	0	0	25	10	0	8	0	282	0	0	0	0	25	155	0	39	4	0	2	10	0	0
2019-05-16	520	14	2	0	0	14	0	0	12	0	2	2	8	2	0	351	0	0	0	0	2	95	0	2	0	0	0	14	0	0
2019-05-17	1836	47	0	0	0	6	0	0	2	0	16	17	12	19	0	1532	0	14	0	0	27	95	0	35	4	0	4	6	0	0
2019-05-20	551	14	0	0	0	0	0	0	0	0	4	2	4	16	0	468	0	12	0	0	0	21	0	6	0	0	2	2	0	0
2019-05-21	340	27	0	0	0	47	0	0	0	4	8	12	2	10	0	146	0	0	0	0	10	35	4	25	4	0	0	6	0	0
2019-05-22	161	6	0	0	0	8	0	0	0	0	0	0	4	4	0	105	0	12	0	0	6	8	4	0	0	0	0	4	0	0
2019-05-23	98	2	0	0	0	6	0	0	0	0	0	0	6	12	0	62	0	6	0	0	0	0	0	4	0	0	0	0	0	0
2019-05-24	166	4	0	0	0	2	0	0	0	0	2	2	4	0	0	136	0	0	0	0	2	4	0	6	0	0	0	4	0	0
2019-05-28	125	2	8	0	0	12	4	0	10	0	4	4	10	6	0	35	0	8	0	0	0	4	2	10	0	0	2	4	0	0
2019-05-29	83	0	0	0	0	6	6	0	2	0	0	0	2	6	0	49	0	2	0	0	0	0	0	6	0	0	2	2	0	0
2019-05-30	36	0	0	0	0	2	10	0	2	0	2	0	6	0	0	10	0	0	0	0	0	0	0	4	0	0	0	0	0	0
2019-05-31	104	0	0	0	0	0	4	0	0	0	0	2	2	29	0	41	0	10	0	0	0	2	0	2	0	0	6	6	0	0
2019-06-03	313	12	2	0	0	14	6	0	0	0	0	2	33	4	0	25	0	68	0	0	19	101	0	21	0	0	0	6	0	0
2019-06-04	195	6	0	0	0	23	29	0	0	0	4	0	29	12	0	16	0	19	0	0	4	25	0	12	0	0	0	16	0	0
2019-06-05	75	4	0	0	0	21	4	0	0	0	0	0	12	2	0	14	0	2	0	0	0	2	0	6	0	0	2	6	0	0
2019-06-06	36	0	0	0	0	0	6	0	0	0	0	0	2	8	0	6	0	6	0	0	0	2	0	2	0	0	0	4	0	0
2019-06-07	53	0	0	0	0	0	0	0	0	0	0	2	12	0	0	0	0	27	0	0	0	6	0	2	0	0	0	4	0	0
2019-06-10	52	2	0	0	0	2	0	0	2	2	0	0	16	0	0	6	0	4	0	0	4	6	0	6	0	0	0	2	0	0
2019-06-11	114	2	0	0	0	0	4	0	0	2	0	0	45	0	0	2	0	35	2	0	0	6	2	2	4	0	4	4	0	0
2019-06-12	47	2	0	0	0	0	2	0	0	0	0	0	25	0	0	6	0	4	0	0	0	0	2	2	0	0	0	4	0	0
2019-06-13	4	0	0	0	0	0	0	0	0	0	0	0	2	0	0	0	0	2	0	0	0	0	0	0	0	0	0	0	0	0
2019-06-14	117	2	0	0	0	4	0	0	0	0	0	0	39	0	0	0	0	60	0	0	0	2	2	4	0	0	0	4	0	0
2019-06-17	8	0	0	0	0	0	0	0	0	0	0	0	6	0	0	0	0	0	0	0	0	2	0	0	0	0	0	0	0	0
2019-06-18	14	0	0	0	0	0	0	0	0	0	0	0	8	0	0	0	0	2	0	0	0	0	0	0	0	0	0	4	0	0
2019-06-19	2	0	0	0	0	0	0	0	0	0	0	0	2	0	0	0	0	0	0	0	0	0	0	0	0	0	0	0	0	0
2019-06-20	12	0	0	0	0	0	0	0	0	0	0	0	6	0	0	2	0	0	0	0	0	4	0	0	0	0	0	0	0	0
2019-06-21	16	0	0	0	0	0	0	0	0	0	0	0	2	0	0	0	0	6	0	2	0	0	4	0	0	0	0	2	0	0
2019-06-24	12	0	0	0	0	0	0	0	0	0	0	0	2	0	0	0	0	4	0	0	0	0	2	0	0	0	0	4	0	0
2019-06-25	24	0	0	0	0	0	0	0	0	0	0	0	12	0	0	0	0	2	0	0	0	2	0	0	2	0	0	6	0	0
2019-06-26	22	0	0	0	0	0	0	0	0	0	0	0	10	0	0	0	0	0	0	0	0	0	0	0	8	0	0	4	0	0
2019-06-27	23	0	0	0	0	0	0	0	0	0	0	0	17	0	0	0	0	0	0	0	0	4	0	0	0	0	0	2	0	0
2019-06-28	10	0	0	0	0	0	0	0	0	0	0	0	4	0	0	0	0	0	4	0	0	0	0	0	2	0	0	0	0	0
2019-07-01	30	0	0	0	0	0	0	0	0	2	0	0	12	0	0	0	0	2	0	0	0	0	2	2	0	0	0	4	6	0
2019-07-02	22	0	0	0	0	0	0	2	0	2	0	0	8	0	0	0	0	0	0	0	0	0	0	6	2	0	0	2	0	0
2019-07-03	32	0	0	0	2	2	0	0	0	2	0	0	8	0	0	0	0	0	2	0	0	0	0	6	2	0	0	8	0	0
2019-07-08	15	0	0	0	0	0	0	4	2	0	0	0	2	0	0	0	0	2	0	0	0	0	0	2	3	0	0	0	0	0
2019-07-09	18	0	0	0	0	0	0	0	0	0	0	0	14	0	0	0	0	0	0	0	0	0	0	0	2	0	0	2	0	0
2019-07-10	18	0	0	0	0	0	0	0	0	0	0	0	6	0	0	0	0	0	6	0	0	0	0	0	0	0	0	2	4	0
2019-07-11	18	0	0	0	0	0	0	0	0	0	0	0	8	0	0	0	0	0	4	0	0	0	0	0	0	0	0	0	6	0
2019-07-12	21	0	0	0	0	0	0	0	0	0	0	0	17	0	0	0	0	2	0	0	0	0	0	0	0	0	0	2	0	0
2019-07-15	22	0	0	0	0	0	0	0	0	2	0	0	2	0	0	0	0	4	10	0	0	0	0	0	0	0	0	4	0	0
2019-07-16	4	0	0	0	0	0	0	0	0	0	0	0	0	0	0	0	0	0	2	0	0	0	0	0	0	0	0	0	2	0
2019-07-17	2	0	0	0	0	0	0	2	0	0	0	0	0	0	0	0	0	0	0	0	0	0	0	0	0	0	0	0	0	0
2019-07-18	24	0	0	0	0	0	0	2	0	0	0	0	10	0	0	0	0	2	4	0	0	0	6	0	0	0	0	0	0	0
2019-07-19	8	0	0	0	0	0	0	6	0	0	0	0	2	0	0	0	0	0	0	0	0	0	0	0	0	0	0	0	0	0
2019-07-22	8	0	0	0	0	0	0	0	0	0	0	0	4	0	0	0	0	0	0	0	0	0	0	0	0	0	0	2	2	0
2019-07-23	16	0	0	0	0	0	0	6	0	0	0	0	2	0	0	0	0	2	0	0	0	0	0	0	0	0	0	2	4	0
2019-07-24	12	0	0	0	0	0	0	2	0	0	0	0	2	0	0	0	0	2	4	0	0	0	0	0	0	0	0	0	2	0
2019-07-25	6	0	0	0	0	0	0	2	0	0	0	0	0	0	0	0	0	0	4	0	0	0	0	0	0	0	0	0	0	0
2019-07-26	6	0	0	0	0	0	0	2	0	0	0	0	0	0	0	0	0	2	0	0	0	0	0	0	0	0	0	0	2	0
2019-07-29	6	0	0	0	0	0	0	2	0	0	0	0	0	0	0	0	0	0	4	0	0	0	0	0	0	0	0	0	0	0
2019-07-30	12	0	0	8	0	0	0	0	0	0	0	0	0	0	0	0	0	0	4	0	0	0	0	0	0	0	0	0	0	0
2019-07-31	8	0	0	0	0	0	0	2	0	2	0	0	0	0	0	0	0	0	4	0	0	0	0	0	0	0	0	0	0	0
2019-08-01	8	0	0	0	0	0	0	0	0	0	0	0	2	0	0	0	0	0	0	6	0	0	0	0	0	0	0	0	0	0
2019-08-02	0	0	0	0	0	0	0	0	0	0	0	0	0	0	0	0	0	0	0	0	0	0	0	0	0	0	0	0	0	0
2019-08-03	10	0	0	0	0	0	0	4	0	0	0	0	2	0	0	0	0	0	4	0	0	0	0	0	0	0	0	0	0	2
2019-08-05	10	0	0	0	0	0	0	4	0	0	0	0	2	0	0	0	0	0	0	4	0	0	0	0	0	0	0	0	0	2
2019-08-06	14	0	0	0	0	0	0	2	0	0	0	0	0	0	0	0	0	0	0	0	0	0	0	0	0	0	0	0	12	0
2019-08-07	24	0	0	2	0	0	0	4	0	0	0	0	0	0	0	0	0	0	4	0	0	0	0	0	0	0	0	2	12	4
2019-08-08	44	0	0	8	0	0	0	10	0	0	0	0	0	0	0	0	0	0	9	0	0	0	0	0	0	0	0	0	17	10
2019-08-09	53	0	0	0	0	0	0	2	0	0	0	0	0	0	0	0	0	0	0	0	0	0	0	0	0	0	0	2	49	8
2019-08-12	18	0	0	2	0	0	0	8	0	0	0	0	0	0	0	0	0	0	4	0	0	0	0	0	0	0	0	2	2	12
2019-08-13	6	0	0	0	0	0	0	0	0	0	0	0	0	0	0	0	0	0	0	0	0	0	0	0	0	0	0	2	4	10
2019-08-14	16	0	0	0	0	0	0	4	0	0	0	0	0	0	0	0	0	0	4	0	0	0	0	0	0	0	0	0	8	14
2019-08-15	22	0	0	2	0	0	0	10	0	0	0	0	0	0	0	0	0	0	2	0	0	0	0	0	0	0	0	4	4	41
2019-08-16	22	0	0	6	0	0	0	4	0	0	0	0	0	0	0	0	0	0	8	0	0	0	2	0	0	0	0	2	0	43
2019-08-19	70	0	0	2	0	0	0	35	0	0	0	0	0	0	0	0	0	0	0	0	0	0	0	0	0	0	0	0	33	19
2019-08-20	136	0	0	12	0	0	0	54	0	0	0	0	0	0	0	0	0	0	4	0	0	0	0	0	0	0	0	2	64	60
2019-08-21	18	0	0	0	0	0	0	10	0	0	0	0	0	0	0	0	0	0	0	0	0	0	0	0	0	0	0	0	8	19
2019-08-22	177	0	0	11	0	0	0	64	0	0	0	0	0	0	0	0	0	0	8	0	0	0	29	0	0	0	0	1	64	66
2019-08-23	4	0	0	0	0	0	0	2	0	0	0	0	0	0	0	0	0	0	0	0	0	0	0	0	0	0	0	0	2	25
2019-08-26	53	0	0	19	0	0	0	14	0	0	0	0	0	0	0	0	0	0	4	0	0	0	0	0	0	0	0	2	14	58
2019-08-27	41	0	0	2	0	0	0	19	0	0	0	0	0	0	0	0	0	0	10	0	0	0	4	0	0	0	0	0	6	12
2019-08-28	99	0	0	19	0	0	0	62	0	2	0	0	12	0	0	0	0	0	0	0	0	0	0	0	0	0	0	0	4	97
2019-08-29	79	0	0	10	2	0	0	47	0	0	0	0	6	0	0	0	0	0	0	0	0	0	0	0	0	0	0	0	14	146
2019-08-30	93	0	0	19	0	0	0	39	0	0	0	0	0	0	0	0	0	0	0	0	0	0	0	0	0	0	0	0	35	58
2019-09-03	56	0	0	6	0	0	0	17	0	0	0	0	6	0	0	0	0	0	2	0	0	0	0	0	0	0	0	0	25	39
2019-09-04	73	0	0	6	0	0	0	47	0	0	0	0	14	0	0	0	0	0	0	0	0	0	0	0	0	0	0	0	6	78
2019-09-05	100	0	0	8	0	0	0	78	0	0	0	0	6	0	0	0	0	0	0	0	0	0	2	0	0	0	0	0	6	105
2019-09-06	79	0	0	8	0	0	0	39	0	0	0	0	14	0	0	0	0	0	0	0	0	0	12	0	0	0	0	2	4	76
2019-09-09	20	0	0	4	0	0	0	2	0	0	0	0	2	0	0	0	0	0	0	0	0	0	0	0	0	0	0	0	12	8
2019-09-10	86	0	0	2	0	0	0	14	0	0	0	0	29	0	0	0	0	0	0	0	0	0	33	0	0	0	0	0	8	66
2019-09-11	82	0	0	6	0	0	0	54	0	0	0	0	8	0	0	0	0	0	0	0	0	0	8	0	0	0	0	0	6	111
2019-09-12	55	0	0	6	0	0	0	37	0	0	0	0	10	0	0	0	0	0	0	0	0	0	2	0	0	0	0	0	0	66
2019-09-13	22	0	0	0	0	0	0	12	0	0	0	0	10	0	0	0	0	0	0	0	0	0	0	0	0	0	0	0	0	14
2019-09-16	53	0	0	6	2	0	0	39	0	0	0	0	4	0	0	0	0	0	0	0	0	0	0	0	0	0	0	0	2	43
2019-09-17	12	0	0	4	0	0	0	2	0	0	0	0	2	0	0	0	0	0	0	0	0	0	0	0	0	0	0	0	4	4
2019-09-18	14	0	0	6	0	0	0	6	0	0	0	0	2	0	0	0	0	0	0	0	0	0	0	0	0	0	0	0	0	12
2019-09-19	24	0	0	4	0	0	0	12	0	0	0	0	8	0	0	0	0	0	0	0	0	0	0	0	0	0	0	0	0	62
2019-09-20	10	0	0	2	0	0	0	6	0	0	0	0	2	0	0	0	0	0	0	0	0	0	0	0	0	0	0	0	0	50
2019-09-23	10	0	0	6	0	0	0	4	0	0	0	0	0	0	0	0	0	0	0	0	0	0	0	0	0	0	0	0	0	2
2019-09-24	10	0	0	0	0	0	0	8	0	0	0	0	2	0	0	0	0	0	0	0	0	0	0	0	0	0	0	0	0	4
2019-09-25	8	0	0	4	0	0	0	2	0	0	0	0	2	0	0	0	0	0	0	0	0	0	0	0	0	0	0	0	0	2
2019-09-26	4	0	0	0	0	0	0	4	0	0	0	0	0	0	0	0	0	0	0	0	0	0	0	0	0	0	0	0	0	2
2019-09-27	20	0	0	6	0	0	0	4	0	0	0	0	4	0	0	0	0	0	0	0	0	0	4	0	0	0	0	0	2	25
2019-09-30	4	0	0	0	0	0	0	2	0	0	0	0	0	0	0	0	0	0	0	0	0	0	2	0	0	0	0	0	0	4
2020-03-23	16	2	0	0	0	0	0	0	4	0	0	0	0	0	0	0	0	0	0	0	0	0	0	0	0	0	6	4	0	0
2020-03-24	10	0	0	0	0	4	0	0	0	0	0	0	0	0	0	0	0	0	0	0	0	0	0	0	0	0	4	2	0	0
2020-03-25	10	4	0	0	0	2	0	0	0	0	0	0	0	0	0	0	0	0	0	0	0	0	0	0	0	0	2	2	0	0
2020-03-26	39	2	0	0	0	0	0	0	27	0	0	0	0	0	0	0	0	0	0	0	4	0	0	0	0	0	4	2	0	0
2020-03-27	56	6	0	0	0	0	0	0	19	0	0	0	0	0	0	0	0	0	0	0	0	2	0	0	0	0	25	4	0	0
2020-03-30	169	6	0	0	0	0	0	0	142	0	0	0	0	0	0	0	0	0	0	0	0	0	0	0	0	0	17	4	0	0
2020-03-31	43	8	0	0	0	2	0	0	2	0	0	0	0	0	0	0	0	0	0	0	0	0	0	0	0	0	31	0	0	0
2020-04-01	26	0	0	0	0	0	0	0	12	0	0	0	0	0	0	0	0	0	0	0	0	0	0	0	0	0	14	0	0	0
2020-04-02	25	0	0	0	0	2	0	0	0	0	0	0	0	0	0	0	0	0	0	0	0	0	0	0	0	0	21	2	0	0
2020-04-03	200	4	0	0	0	0	0	0	105	0	0	0	0	0	0	0	0	0	0	0	6	0	0	0	0	0	83	2	0	0
2020-04-06	97	2	0	0	0	0	0	0	58	0	0	0	0	0	0	0	0	0	0	0	4	0	0	2	0	0	29	2	0	0
2020-04-07	49	6	2	0	0	0	0	0	17	0	0	0	0	0	0	0	0	0	0	0	4	0	0	2	0	0	14	4	0	0
2020-04-08	239	14	0	0	0	4	0	0	128	0	0	0	0	0	0	14	0	0	0	0	27	23	0	6	0	0	17	6	0	0
2020-04-09	112	16	2	0	0	0	0	0	47	0	0	0	0	0	0	2	0	0	0	0	8	2	0	0	0	0	31	4	0	0
2020-04-13	313	47	2	0	0	0	0	0	4	0	0	0	0	0	0	12	2	0	0	6	157	19	0	31	2	0	27	4	0	0
2020-04-14	138	35	0	0	0	0	0	0	16	0	2	0	0	0	0	0	0	0	0	0	52	8	0	4	0	0	19	2	0	0
2020-04-15	34	14	0	0	0	0	0	0	0	0	0	0	0	0	0	2	0	0	0	0	10	0	0	0	0	0	6	2	0	0
2020-04-16	27	23	0	0	0	0	0	0	0	0	0	0	0	0	0	0	0	0	0	0	0	0	0	0	0	0	2	2	0	0
2020-04-17	28	12	0	0	0	0	0	0	0	0	0	2	0	0	0	0	0	0	0	0	6	0	0	0	0	0	6	2	0	0
2020-04-20	214	35	0	0	0	4	0	0	33	0	0	2	0	2	0	2	0	2	0	0	93	6	0	19	0	0	10	6	0	0
2020-04-21	195	17	0	0	0	2	0	0	16	0	0	6	0	0	0	2	0	0	0	0	126	6	0	8	0	0	6	6	0	0
2020-04-22	92	43	0	0	0	0	0	0	4	0	0	4	0	0	0	0	0	0	0	0	37	0	0	2	0	0	0	2	0	0
2020-04-23	137	4	0	0	0	2	0	0	4	0	0	0	0	0	0	0	0	0	0	0	80	25	0	12	0	0	4	6	0	0
2020-04-24	344	19	0	0	0	4	0	0	2	0	0	4	0	0	0	17	0	2	0	0	163	76	0	39	2	0	8	8	0	0
2020-04-27	139	14	0	0	0	16	0	0	4	0	0	0	0	0	0	0	0	0	0	0	91	0	0	12	0	0	2	0	0	0
2020-04-28	213	19	4	0	0	27	0	0	0	0	0	19	0	0	0	14	0	0	0	0	27	68	0	27	2	0	0	6	0	0
2020-04-29	189	12	2	0	0	47	0	0	0	0	0	8	0	0	0	25	0	2	0	0	16	45	0	16	0	0	10	6	0	0
2020-04-30	6	0	0	0	0	0	0	0	0	0	0	0	0	0	0	0	0	0	0	0	0	4	0	0	2	0	0	0	0	0
2020-05-01	131	6	0	0	0	17	0	0	4	0	0	6	0	0	0	2	0	0	0	0	64	6	0	6	0	0	14	6	0	0
2020-05-04	72	4	0	0	0	21	0	0	0	0	0	6	0	0	0	0	0	0	0	0	17	2	0	16	0	0	4	2	0	0
2020-05-05	29	0	0	0	0	21	0	0	0	0	0	0	0	0	0	2	0	0	0	0	2	2	0	0	0	0	0	2	0	0
2020-05-06	22	4	0	0	0	2	0	0	2	0	0	0	0	0	0	0	0	0	0	0	8	0	0	2	0	0	2	2	0	0
2020-05-07	67	4	0	0	0	27	0	0	0	0	0	0	0	0	0	10	0	0	0	0	16	0	0	6	0	0	2	2	0	0
2020-05-08	135	17	0	0	0	37	0	0	2	0	0	10	6	0	0	4	0	0	0	0	29	10	0	10	0	0	2	8	0	0
2020-05-11	30	8	0	0	0	4	0	0	0	0	0	2	0	0	0	0	0	0	0	0	6	4	0	4	0	0	0	2	0	0
2020-05-12	61	25	0	0	0	10	0	0	0	0	0	2	6	0	0	0	0	0	0	0	8	4	0	4	0	0	0	2	0	0
2020-05-13	81	31	0	0	0	6	0	0	0	0	0	12	4	0	0	2	0	0	0	0	4	8	0	10	0	0	2	2	0	0
2020-05-14	374	190	0	0	0	10	0	0	2	0	0	12	6	0	0	8	0	0	0	8	29	58	0	35	6	0	0	10	0	0
2020-05-15	210	68	0	0	0	0	2	0	0	0	0	0	2	0	0	52	0	0	0	16	0	56	0	6	0	0	4	4	0	0
2020-05-18	0	0	0	0	0	0	0	0	0	0	0	0	0	0	0	0	0	0	0	0	0	0	0	0	0	0	0	0	0	0
2020-05-19	434	27	0	0	0	0	6	0	0	0	0	0	0	0	0	309	0	0	0	25	16	37	0	8	0	0	0	6	0	0
2020-05-20	523	186	0	0	0	0	0	0	0	0	0	4	0	0	0	249	0	0	0	10	6	50	0	12	0	0	0	6	0	0
2020-05-21	781	66	0	0	0	0	0	0	0	0	0	10	2	0	0	600	0	2	0	33	17	23	0	14	4	0	0	10	0	0
2020-05-22	976	64	2	0	0	0	0	0	0	0	0	12	6	0	0	833	0	4	0	0	10	31	0	6	2	0	0	6	0	0
2020-05-26	247	2	0	0	0	0	4	0	0	0	0	0	19	4	0	177	0	29	0	0	6	2	0	0	0	0	0	4	0	0
2020-05-27	323	4	0	0	0	0	2	0	0	0	0	4	21	25	0	183	0	54	12	0	4	0	0	4	0	0	2	8	0	0
2020-05-28	183	0	0	0	0	0	0	0	0	2	0	0	35	29	0	68	0	27	4	0	2	0	0	4	2	0	0	10	0	0
2020-05-29	116	0	0	0	0	0	2	0	0	0	0	6	14	6	4	33	0	27	14	0	0	0	0	6	0	0	0	4	0	0
2020-06-01	0	0	0	0	0	0	0	0	0	0	0	0	0	0	0	0	0	0	0	0	0	0	0	0	0	0	0	0	0	0
2020-06-02	0	0	0	0	0	0	0	0	0	0	0	0	0	0	0	0	0	0	0	0	0	0	0	0	0	0	0	0	0	0
2020-06-03	174	0	0	10	0	2	12	0	0	0	0	0	39	0	0	43	0	54	8	0	0	0	0	0	0	0	2	4	0	0
2020-06-04	38	0	0	0	0	0	2	0	0	0	0	0	6	0	0	8	0	16	2	0	0	0	0	0	0	0	0	4	0	0
2020-06-05	98	0	2	8	0	2	0	0	0	0	0	0	23	0	2	14	0	41	0	0	0	0	0	2	0	0	0	4	0	0
2020-06-08	109	0	0	0	0	0	0	0	0	0	0	0	56	0	0	2	0	43	0	0	0	4	0	0	0	0	0	4	0	0
2020-06-09	57	0	0	0	0	0	4	0	0	0	0	0	35	0	0	2	0	10	0	0	0	6	0	0	0	0	0	0	0	0
2020-06-10	60	0	6	0	0	8	0	0	2	0	0	0	14	0	0	0	0	14	0	0	0	8	0	4	0	0	4	0	0	0
2020-06-11	24	0	0	0	0	0	0	0	0	0	0	0	8	0	0	0	0	16	0	0	0	0	0	0	0	0	0	0	0	0
2020-06-12	41	0	0	0	0	0	0	0	0	0	0	0	23	0	0	2	0	16	0	0	0	0	0	0	0	0	0	0	0	0
2020-06-15	59	0	0	0	0	0	0	0	0	0	0	0	31	0	0	4	0	12	4	0	0	2	0	2	0	0	0	4	0	0
2020-06-16	24	0	0	0	0	0	0	0	0	0	0	0	14	0	0	0	0	6	0	0	0	0	0	0	0	0	0	4	0	0
2020-06-17	22	0	0	0	0	0	0	0	0	0	0	0	16	0	0	0	0	4	0	0	0	0	0	0	0	0	0	2	0	0
2020-06-18	39	0	0	0	0	0	2	0	6	0	0	2	23	0	0	0	0	0	0	0	0	0	0	0	0	0	0	6	0	0
2020-06-19	27	0	0	0	0	0	0	0	0	0	0	0	23	0	0	0	0	4	0	0	0	0	0	0	0	0	0	0	0	0
2020-06-22	10	0	0	0	0	0	0	0	0	0	0	0	10	0	0	0	0	0	0	0	0	0	0	0	0	0	0	0	0	0
2020-06-23	6	0	0	0	0	0	0	0	0	0	0	0	6	0	0	0	0	0	0	0	0	0	0	0	0	0	0	0	0	0
2020-06-24	57	0	0	0	0	0	0	0	0	0	0	0	43	0	0	0	0	0	0	0	0	0	0	0	2	6	0	6	0	0
2020-06-25	20	0	0	0	0	0	0	0	0	0	0	0	12	0	0	0	0	4	0	0	0	0	0	0	0	4	0	0	0	0
2020-06-26	19	0	0	0	0	0	0	0	0	0	0	0	17	0	0	0	0	0	0	0	0	0	0	0	2	0	0	0	0	0
2020-06-29	19	0	0	0	0	0	0	0	0	0	0	0	17	0	0	0	0	0	0	0	0	0	0	0	0	2	0	0	0	0
2020-06-30	12	0	0	0	0	0	0	0	0	0	0	0	12	0	0	0	0	0	0	0	0	0	0	0	0	0	0	0	0	0
2020-07-01	18	0	0	0	0	0	0	0	0	0	0	0	16	0	0	0	0	0	0	0	0	0	0	0	0	2	0	0	0	0
2020-07-02	10	0	0	0	0	0	0	0	0	0	0	0	10	0	0	0	0	0	0	0	0	0	0	0	0	0	0	0	0	0
2020-07-06	6	0	0	0	0	0	0	0	0	0	0	0	6	0	0	0	0	0	0	0	0	0	0	0	0	0	0	0	0	0
2020-07-07	2	0	0	0	0	0	0	0	0	0	0	0	2	0	0	0	0	0	0	0	0	0	0	0	0	0	0	0	0	0
2020-07-08	6	0	0	0	0	0	0	0	0	0	0	0	6	0	0	0	0	0	0	0	0	0	0	0	0	0	0	0	0	0
2020-07-09	6	0	0	0	0	0	0	0	0	0	0	0	4	0	0	0	0	0	0	0	0	0	0	0	0	0	0	2	0	0
2020-07-10	4	0	0	0	0	0	0	0	0	0	0	0	4	0	0	0	0	0	0	0	0	0	0	0	0	0	0	0	0	0
2020-07-13	8	0	0	0	0	0	0	0	0	0	0	0	8	0	0	0	0	0	0	0	0	0	0	0	0	0	0	0	0	0
2020-07-14	6	0	0	0	0	0	0	0	0	0	0	0	2	0	0	0	0	0	0	0	0	0	0	0	4	0	0	0	0	0
2020-07-15	12	0	0	0	0	0	0	0	0	0	0	0	10	0	0	0	0	2	0	0	0	0	0	0	0	0	0	0	0	0
2020-07-16	2	0	0	0	0	0	0	0	0	0	0	0	2	0	0	0	0	0	0	0	0	0	0	0	0	0	0	0	0	0
2020-07-17	4	0	0	0	0	0	0	0	0	0	0	0	4	0	0	0	0	0	0	0	0	0	0	0	0	0	0	0	0	0
2020-07-20	4	0	0	0	0	0	0	0	0	0	0	0	4	0	0	0	0	0	0	0	0	0	0	0	0	0	0	0	0	0
2020-07-21	12	0	0	0	0	0	0	0	0	0	0	0	8	0	0	0	0	0	2	0	0	0	0	0	0	0	0	0	2	0
2020-07-22	16	0	0	0	0	0	0	0	0	0	0	0	10	0	0	0	0	0	0	4	0	0	0	0	0	0	0	0	2	0
2020-07-23	12	0	0	0	0	0	0	0	0	0	0	0	8	0	0	0	0	0	2	0	0	0	0	0	0	0	0	0	2	0
2020-07-24	8	0	0	0	0	0	0	0	0	0	0	0	4	0	0	0	0	0	2	0	0	0	0	0	0	0	0	0	2	0
2020-07-27	8	0	0	0	0	0	0	0	0	2	0	0	4	0	0	0	0	0	2	0	0	0	0	0	0	0	0	0	0	0
2020-07-28	8	0	0	0	0	0	0	0	0	0	0	0	2	0	0	0	0	0	4	0	0	0	0	0	0	0	0	2	0	0
2020-07-29	12	0	0	0	0	0	0	4	0	0	0	0	2	0	0	0	0	0	2	0	0	0	0	0	0	0	0	0	4	0
2020-07-30	10	0	0	0	0	0	0	0	0	0	0	0	2	0	0	0	0	0	0	0	0	0	0	0	0	0	0	0	8	0
2020-07-31	22	0	0	0	0	0	0	0	0	0	0	0	2	0	0	0	0	0	0	0	0	0	0	0	0	0	0	12	8	0
2020-08-03	10	0	0	0	0	0	0	2	0	0	0	0	0	0	0	0	0	0	0	0	0	0	0	0	0	2	0	0	6	0
2020-08-04	8	0	0	0	0	0	0	0	0	0	0	0	0	0	0	0	0	0	0	0	0	0	0	0	0	0	0	4	4	0
2020-08-05	26	0	0	0	0	0	0	4	0	0	0	0	4	0	0	0	0	2	0	0	0	0	0	0	0	0	0	0	16	0
2020-08-06	12	0	0	0	0	0	0	0	0	0	0	0	0	0	0	0	0	0	0	0	0	0	0	0	0	0	0	4	8	0
2020-08-07	18	0	0	0	0	0	0	4	0	0	0	0	0	0	0	0	0	0	0	0	0	0	0	0	0	0	0	0	14	0
2020-08-10	37	0	0	0	0	0	0	4	0	0	0	0	4	0	0	0	0	0	0	0	0	0	0	0	0	0	0	0	29	4
2020-08-11	6	0	0	0	0	0	0	2	0	0	0	0	0	0	0	0	0	0	0	0	0	0	0	0	0	0	0	2	2	0
2020-08-12	8	0	0	2	0	0	0	0	0	0	0	0	0	0	0	0	0	0	2	0	0	0	0	0	0	0	0	0	4	2
2020-08-13	24	0	0	0	0	0	0	6	0	0	0	0	0	0	0	0	0	0	0	0	0	0	0	0	0	0	0	4	14	2
2020-08-14	57	0	0	0	0	0	0	14	0	0	0	0	6	0	0	0	0	0	0	0	0	0	0	0	0	0	0	0	37	21
2020-08-17	18	0	0	0	0	0	0	8	0	0	0	0	0	0	0	0	0	0	0	0	0	0	0	0	0	0	0	2	8	8
2020-08-18	16	0	0	0	0	0	0	6	0	0	0	0	0	0	0	0	0	0	2	0	0	0	0	0	0	0	0	0	8	2
2020-08-19	14	0	0	4	0	0	0	2	0	0	0	0	0	0	0	0	0	0	0	0	0	0	0	0	0	0	0	0	8	10
2020-08-20	14	0	0	2	0	0	0	6	0	0	0	0	0	0	0	0	0	0	0	0	0	0	0	0	0	0	0	0	6	4
2020-08-21	32	0	0	12	0	0	0	10	0	0	0	0	0	0	0	0	0	0	0	0	0	0	0	0	0	0	0	0	10	14
2020-08-24	73	0	0	23	0	0	0	27	0	0	0	0	0	0	0	0	0	0	0	0	0	0	0	0	0	0	0	0	23	68
2020-08-25	57	0	0	19	0	0	0	19	0	0	0	0	0	0	0	0	0	0	0	0	0	0	0	0	0	0	0	0	19	35
2020-08-26	61	0	0	25	0	0	0	17	0	0	0	0	0	0	0	0	0	0	0	0	0	0	0	0	0	0	0	0	19	23
2020-08-27	155	0	0	23	0	0	0	105	0	0	0	0	0	0	0	0	0	0	0	0	0	0	0	0	0	0	0	0	27	37
2020-08-28	114	0	0	19	0	0	0	72	0	0	0	0	0	0	0	0	0	0	0	0	0	0	0	0	0	0	0	0	23	85
2020-08-31	8	0	0	4	0	0	0	2	0	0	0	0	0	0	0	0	0	0	0	0	0	0	0	0	0	0	0	0	2	16
2020-09-01	22	0	0	2	0	0	0	10	0	0	0	0	0	0	0	0	0	0	0	0	0	0	0	0	0	0	0	2	8	12
2020-09-02	30	0	0	12	0	0	0	12	0	0	0	0	0	0	0	0	0	0	0	0	0	0	0	0	0	0	0	0	6	8
2020-09-03	68	0	0	23	0	0	0	33	0	0	0	0	0	0	0	0	0	0	0	0	0	0	0	0	0	0	0	0	12	101
2020-09-04	105	0	0	35	0	0	0	58	0	0	0	0	0	0	0	0	0	0	0	0	0	0	0	0	0	0	0	0	12	60
2020-09-08	25	0	0	0	0	0	0	17	0	0	0	0	6	0	0	0	0	0	0	0	0	0	0	0	0	0	0	0	2	19
2020-09-09	0	0	0	0	0	0	0	0	0	0	0	0	0	0	0	0	0	0	0	0	0	0	0	0	0	0	0	0	0	2
2020-09-10	6	0	0	0	0	0	0	4	0	0	0	0	2	0	0	0	0	0	0	0	0	0	0	0	0	0	0	0	0	2
2020-09-11	16	0	0	8	0	0	0	6	0	0	0	0	2	0	0	0	0	0	0	0	0	0	0	0	0	0	0	0	0	4
2020-09-14	24	0	0	0	0	0	0	14	0	0	0	0	2	0	0	0	0	0	0	0	0	0	0	0	0	0	0	0	8	45
2020-09-15	14	0	0	0	0	0	0	6	0	0	0	0	0	0	0	0	0	0	2	0	0	0	0	0	0	0	0	0	6	6
2020-09-16	33	0	0	0	0	0	0	29	0	0	0	0	0	0	0	0	0	0	4	0	0	0	0	0	0	0	0	0	0	4
2020-09-17	8	0	0	0	0	0	0	6	0	0	0	0	2	0	0	0	0	0	0	0	0	0	0	0	0	0	0	0	0	2
2020-09-18	12	0	0	2	0	0	0	6	0	0	0	0	2	0	0	0	0	0	0	0	0	0	0	0	0	0	0	0	2	21
2020-09-21	4	0	0	0	0	0	0	2	0	0	0	0	0	0	0	0	0	0	0	0	0	0	0	0	0	0	0	0	2	10
2020-09-22	8	0	0	0	0	0	0	8	0	0	0	0	0	0	0	0	0	0	0	0	0	0	0	0	0	0	0	0	0	16
2020-09-23	31	0	0	4	0	0	0	17	0	0	0	0	2	0	0	0	0	0	0	0	0	0	0	0	0	0	0	0	8	27
2020-09-24	2	0	0	0	0	0	0	2	0	0	0	0	0	0	0	0	0	0	0	0	0	0	0	0	0	0	0	0	0	23
2020-09-25	44	0	0	8	0	0	0	10	0	0	0	0	12	0	0	0	0	0	0	0	0	0	0	0	0	0	0	0	14	60
2020-09-28	16	0	0	8	0	0	0	8	0	0	0	0	0	0	0	0	0	0	0	0	0	0	0	0	0	0	0	0	0	85
2020-09-29	12	0	0	8	0	0	0	2	0	0	0	0	2	0	0	0	0	0	0	0	0	0	0	0	0	0	0	0	0	14
2020-09-30	6	0	0	2	0	0	0	4	0	0	0	0	0	0	0	0	0	0	0	0	0	0	0	0	0	0	0	0	0	19
2020-10-06	8	0	0	4	0	0	0	0	0	0	0	0	0	0	0	0	0	0	0	0	0	0	0	0	0	0	0	0	4	2
2020-10-09	8	0	0	4	0	0	0	2	0	0	0	0	0	0	0	0	0	0	0	0	0	0	0	0	0	0	0	0	2	4
2020-10-13	2	0	0	2	0	0	0	0	0	0	0	0	0	0	0	0	0	0	0	0	0	0	0	0	0	0	0	0	0	2

## Sheet: Table S2 - Mld Spr Count
Date	Total Spore Count	Alternaria	Botrytis	Cercospora	Chaetomium	Cladosporium	Coprinus-type	Curvularia	Diatrypaceae	Dreshslera / Helminthosporium	Epicoccum	Fusarium	Ganoderma	Leptosphaeria-type	Nigrospora	Oidium / Erysiphe	Penicillium / Aspergillus	Periconia	Peronospora	Pithomyces	Pleospora	Polythrincium	Rusts	Smuts / Myxomycetes	Stemphylium	Torula	Undifferentiated Ascospores	Undifferentiated Basidiospores	Unidentified Fungi
2015-03-16	1333	25	0	25	0	755	0	0	0	0	101	0	0	0	0	0	0	0	0	0	0	0	50	302	0	0	25	50	0
2015-03-17	2365	0	0	25	0	1636	0	0	0	0	25	0	0	0	0	0	352	0	0	0	0	0	0	126	0	25	151	25	0
2015-03-18	693	0	0	25	0	322	0	0	0	0	0	0	0	0	0	0	0	0	0	0	0	0	25	247	0	0	74	0	0
2015-03-19	965	0	0	25	0	569	0	0	0	0	49	0	0	49	0	0	0	0	0	0	0	0	74	149	0	0	25	25	0
2015-03-20	880	0	0	0	0	780	0	0	0	0	0	0	0	0	0	0	0	0	0	0	0	0	0	50	0	0	50	0	0
2015-03-23	906	0	0	0	25	529	0	0	0	0	0	0	0	0	0	0	0	0	0	0	0	0	0	352	0	0	0	0	0
2015-03-24	846	0	0	0	0	437	0	0	0	0	0	0	0	0	0	0	0	0	0	0	0	0	0	205	0	51	102	51	0
2015-03-25	271	0	0	0	0	99	0	0	0	0	0	0	0	0	49	0	0	0	0	0	0	0	0	25	0	0	49	49	0
2015-03-26	2328	0	0	25	0	397	0	0	0	0	0	0	0	0	0	0	0	0	0	0	0	0	0	198	25	0	1683	0	0
2015-03-27	1205	0	0	0	0	691	27	0	77	0	51	0	0	0	51	26	0	0	0	0	0	0	102	102	26	0	26	26	0
2015-03-30	2667	252	0	50	0	1233	0	0	0	0	101	0	0	0	0	0	0	0	0	0	0	0	50	654	25	0	252	50	0
2015-03-31	1862	50	0	76	0	1158	0	0	0	0	25	0	0	0	0	0	0	25	0	0	0	0	0	201	76	0	201	50	0
2015-04-01	1486	26	0	26	0	691	0	0	0	0	26	0	0	0	26	0	0	0	0	0	26	0	51	205	0	0	358	51	0
2015-04-02	1690	26	0	0	0	1203	0	0	0	0	0	0	0	0	0	0	0	26	0	0	0	0	0	307	0	0	128	0	0
2015-04-06	2493	50	0	76	0	881	101	0	76	0	0	0	0	0	0	0	0	0	0	0	0	0	0	529	0	0	730	50	0
2015-04-07	1743	26	0	26	0	589	26	0	0	0	0	0	0	0	0	26	0	0	0	0	51	0	0	205	0	0	768	26	0
2015-04-08	2613	0	0	0	0	1613	26	0	205	0	0	0	0	0	0	0	0	0	0	0	0	0	0	282	0	0	461	26	0
2015-04-09	3020	50	0	0	0	1636	25	0	277	0	0	0	0	0	50	0	0	0	0	0	0	0	50	529	0	0	378	25	0
2015-04-10	13190	74	0	223	0	3391	272	0	3316	0	99	0	0	0	49	0	0	0	0	0	99	0	74	1559	0	0	3935	99	0
2015-04-13	3195	50	0	0	25	1409	352	0	0	0	101	0	0	0	0	0	0	0	0	0	0	0	50	277	0	0	906	25	0
2015-04-14	4857	50	0	0	25	1737	101	0	503	0	50	0	0	0	0	25	76	0	0	0	0	0	0	1435	0	0	805	50	0
2015-04-15	1962	0	0	50	0	1384	50	0	0	0	25	0	0	0	0	25	76	0	0	0	0	0	0	201	0	25	126	0	0
2015-04-16	1997	102	0	26	26	922	77	0	26	0	0	0	0	0	0	51	0	0	0	0	0	0	51	307	0	51	307	51	0
2015-04-17	2340	76	0	50	0	705	151	0	554	0	0	0	0	0	0	0	0	25	0	0	0	0	25	201	50	0	503	0	0
2015-04-20	6326	0	0	26	0	1331	461	0	2740	0	26	0	0	0	51	0	0	0	0	0	26	0	0	333	26	26	1229	51	0
2015-04-21	5868	0	0	149	0	3168	198	0	149	0	74	0	0	0	25	0	223	0	0	0	25	0	124	247	0	0	1486	0	0
2015-04-22	5814	50	0	0	0	3926	101	0	0	0	101	0	0	0	0	0	0	0	0	0	0	0	76	906	0	0	629	25	0
2015-04-23	1946	26	0	0	0	1306	0	0	0	0	0	0	0	0	0	0	0	0	0	0	0	0	0	512	0	0	102	0	0
2015-04-24	680	0	0	0	0	151	25	25	0	25	25	0	0	0	76	0	0	0	0	0	25	0	0	227	0	0	76	25	0
2015-04-27	1229	0	0	26	0	512	0	0	77	0	0	0	0	0	0	0	0	0	0	0	0	0	0	333	0	0	230	51	0
2015-04-28	915	0	0	0	0	322	49	0	0	0	49	0	0	0	0	0	0	25	0	0	0	0	0	223	0	0	247	0	0
2015-04-29	768	0	0	0	0	307	179	0	0	0	0	0	0	0	26	0	0	0	0	0	0	0	0	128	0	0	128	0	0
2015-04-30	1459	0	0	26	0	947	102	0	0	0	77	0	0	0	0	51	0	0	0	0	0	0	0	154	0	0	51	51	0
2015-05-01	640	26	0	0	0	179	51	0	0	26	0	0	0	0	0	51	0	0	0	0	0	0	0	179	0	0	128	0	0
2015-05-04	6402	51	0	0	0	2228	358	26	282	0	26	0	0	0	0	0	384	0	0	0	0	26	307	845	0	77	1715	77	0
2015-05-05	7629	51	0	102	0	2432	1075	0	1306	26	26	0	0	0	0	179	205	77	0	0	26	0	102	435	0	0	1536	51	0
2015-05-06	4072	26	0	0	0	128	614	0	154	0	0	0	0	0	0	0	768	26	0	0	0	0	128	154	0	0	2074	0	0
2015-05-07	14453	49	0	25	0	8489	1980	0	74	49	25	0	0	0	0	0	0	25	0	0	0	0	99	247	0	124	3267	0	0
2015-05-08	15642	198	0	149	0	10370	693	0	0	49	49	0	0	0	25	0	0	25	0	0	25	25	74	396	0	124	3391	49	0
2015-05-11	10742	297	0	99	0	5668	940	0	99	25	0	0	25	0	25	25	594	49	0	0	25	25	0	544	0	25	2203	74	0
2015-05-12	34799	99	0	520	0	5049	743	0	0	25	49	0	49	0	0	0	693	25	0	0	25	0	25	470	0	0	26953	74	0
2015-05-13	15393	99	0	99	0	7994	520	0	0	25	99	0	0	0	49	0	99	74	0	0	49	0	49	1064	0	0	5074	99	0
2015-05-14	4678	0	0	0	25	1040	520	0	0	0	0	0	0	0	0	0	569	124	0	0	0	0	49	965	0	25	1312	49	0
2015-05-15	8314	74	0	0	49	2549	1114	0	0	74	99	0	99	0	25	0	99	49	0	0	0	0	25	619	0	49	3316	74	0
2015-05-18	25443	149	0	247	74	7252	1435	0	0	124	25	0	0	0	0	25	0	49	0	0	25	0	124	1089	0	49	14702	74	0
2015-05-19	23459	76	0	126	201	6670	1586	25	101	176	126	0	0	0	0	0	0	25	0	0	0	0	50	831	0	25	13365	76	0
2015-05-20	4479	74	0	25	0	1213	272	49	0	0	74	0	0	0	0	0	0	0	0	0	0	0	74	173	0	0	2500	25	0
2015-05-21	11880	25	0	173	0	594	247	0	446	0	25	0	25	0	25	0	0	25	0	25	25	0	173	247	25	0	9751	49	0
2015-05-22	15369	49	0	173	0	2178	421	0	0	173	0	0	25	0	49	0	0	74	0	0	0	0	0	1510	0	25	10618	74	0
2015-05-26	13611	74	0	198	25	1708	470	0	247	74	25	0	99	0	0	0	0	0	0	0	0	0	49	619	0	99	9875	49	0
2015-05-27	25640	74	0	272	74	2178	965	25	346	25	0	0	124	0	25	0	0	124	0	25	99	0	49	940	0	74	20122	99	0
2015-05-28	24353	74	0	346	124	6311	1287	0	74	25	0	0	297	0	0	49	0	124	0	0	0	0	49	520	0	0	14999	74	0
2015-05-29	20713	74	0	74	25	7895	1411	0	49	49	25	0	173	0	49	0	0	49	0	0	0	25	0	297	0	0	10444	74	0
2015-06-01	27817	0	0	74	49	2747	643	25	965	99	0	0	272	0	0	0	0	25	0	0	0	0	149	3143	0	49	19503	74	0
2015-06-02	14300	25	0	124	0	916	68	0	0	0	0	0	322	0	0	0	0	25	0	0	0	0	49	1114	0	25	11558	74	0
2015-06-03	12002	173	0	49	0	4777	1262	0	0	74	173	0	124	0	49	0	0	74	0	0	0	0	25	149	0	25	4999	49	0
2015-06-04	18391	149	0	74	49	8217	1658	0	0	99	124	0	322	0	25	0	0	99	0	0	0	25	124	1213	0	25	6089	99	0
2015-06-05	17249	149	0	49	99	6064	1955	0	99	99	49	0	247	0	49	0	0	25	0	0	0	25	25	1683	0	49	6484	99	0
2015-06-08	26011	25	0	767	0	2178	965	0	1757	49	0	0	173	0	25	25	0	0	0	74	0	0	74	965	0	74	18736	124	0
2015-06-09	101645	124	0	643	49	22769	841	0	346	223	49	0	297	0	0	25	0	0	0	74	0	74	49	2500	0	74	73384	124	0
2015-06-10	20121	149	0	297	49	7128	1534	0	0	99	25	0	396	0	0	49	0	0	0	0	0	25	74	371	0	25	9801	99	0
2015-06-11	17399	322	0	371	0	8762	817	0	0	297	25	0	247	0	25	49	0	99	0	25	0	49	49	1213	0	74	4826	149	0
2015-06-12	19280	124	0	198	0	5395	1040	0	421	74	49	0	421	0	0	0	0	25	0	49	0	0	173	718	0	49	10544	0	0
2015-06-15	25913	0	0	2178	124	2475	1658	0	198	49	0	0	173	0	0	0	0	0	0	25	0	0	0	520	0	25	18364	124	0
2015-06-16	23118	74	0	1634	149	594	1213	0	718	0	25	0	495	0	49	0	0	0	0	0	0	0	0	743	0	0	17275	149	0
2015-06-17	23784	74	0	346	149	4628	891	0	49	99	25	0	767	0	0	0	0	25	0	0	0	0	0	891	0	49	15667	124	0
2015-06-18	9034	25	0	173	25	1708	916	49	223	0	0	0	297	0	0	25	0	49	0	0	0	0	0	297	25	0	5148	74	0
2015-06-19	25690	99	0	371	74	5940	1584	0	99	99	198	0	495	0	49	0	891	0	0	0	0	25	0	891	0	0	14751	124	0
2015-06-22	63065	223	0	2153	124	7524	1708	0	149	124	0	0	569	0	25	0	0	0	0	25	0	0	0	693	0	0	49624	124	0
2015-06-23	21186	149	0	1163	124	2054	2302	0	99	49	99	0	619	0	49	25	0	0	0	25	0	0	0	718	0	0	13612	99	0
2015-06-24	24874	149	0	99	25	3539	916	0	49	74	198	0	643	0	0	0	0	149	0	74	0	0	49	1312	0	99	17375	124	0
2015-06-25	14006	49	0	173	49	2425	1559	0	668	74	0	0	371	0	0	0	0	25	0	74	0	0	149	1188	0	0	7153	49	0
2015-06-26	19305	74	0	520	25	346	1114	0	3366	25	99	0	421	0	0	0	0	0	0	25	0	25	49	1213	0	25	11929	49	0
2015-06-29	13983	99	0	470	49	4183	1114	25	0	49	25	0	594	0	0	0	0	0	0	0	0	25	49	619	25	49	6559	49	0
2015-06-30	19750	0	0	446	99	569	2005	25	396	0	0	0	495	0	25	25	0	0	0	49	0	0	149	1435	49	0	13934	49	0
2015-07-01	44104	149	0	767	99	4059	1609	49	198	49	99	0	841	0	25	124	0	0	0	0	0	0	99	1361	0	0	34452	124	0
2015-07-02	7523	0	0	49	74	1460	990	0	0	99	149	0	743	0	25	49	0	0	0	0	0	74	49	1262	0	25	2401	74	0
2015-07-06	12526	396	0	0	74	5989	1411	0	0	149	223	0	693	0	25	0	0	25	0	0	0	149	25	866	25	124	2228	124	0
2015-07-07	36355	272	0	446	0	7177	841	0	1089	74	49	0	668	0	0	25	0	0	0	0	0	99	247	3019	49	99	22077	124	0
2015-07-08	16681	49	0	74	49	3638	223	0	74	25	25	0	520	0	0	25	223	74	0	0	0	0	149	1559	0	25	9900	49	0
2015-07-09	12720	49	0	124	49	1188	668	0	49	49	0	0	1040	0	25	25	223	99	0	0	0	49	124	1534	25	0	7351	49	0
2015-07-10	16435	0	0	124	74	5098	619	0	99	0	25	0	1040	0	25	0	124	49	0	25	0	25	49	1188	0	0	7871	0	0
2015-07-13	11481	74	0	99	99	2079	1534	0	49	74	49	0	668	0	25	74	0	0	0	0	0	49	74	1584	0	0	4876	74	0
2015-07-14	31902	272	0	470	99	6534	965	0	1312	74	49	0	322	0	0	25	0	173	0	99	0	0	124	1089	0	0	20196	99	0
2015-07-15	18733	49	0	223	74	5742	940	0	149	49	0	0	495	0	49	0	0	74	0	0	0	49	99	1658	0	99	8910	74	0
2015-07-16	13536	99	0	49	25	2549	817	0	0	25	74	0	1460	0	0	25	0	124	0	74	0	49	25	1559	0	49	6484	49	0
2015-07-17	15788	49	0	272	49	2970	1114	0	866	25	25	0	891	0	25	0	0	74	0	0	0	49	247	1312	0	0	7771	49	0
2015-07-20	24033	619	0	346	223	4975	1856	0	0	421	149	0	817	0	74	49	124	74	0	25	0	74	74	2995	25	74	10890	149	0
2015-07-21	27868	619	0	346	99	13885	1386	0	0	223	272	0	495	0	0	49	0	124	0	99	0	49	74	2500	0	124	7375	149	0
2015-07-22	11793	198	0	49	49	4901	643	0	0	272	173	0	990	0	0	0	0	25	0	124	0	14	173	767	0	149	3217	0	49
2015-07-23	8215	124	0	0	0	2648	817	0	0	25	74	0	693	0	0	0	0	49	0	99	0	49	49	1188	0	0	2326	74	0
2015-07-24	8231	76	0	76	25	2542	931	0	0	50	76	0	1057	0	0	76	0	0	0	25	0	25	50	1561	0	25	1586	50	0
2015-07-27	11805	124	0	49	25	3910	421	74	0	0	99	0	1138	0	0	25	0	0	0	25	0	25	49	1411	0	25	4331	74	0
2015-07-28	20271	223	0	173	0	12326	520	25	0	198	124	0	990	0	49	74	0	0	0	25	0	124	149	940	0	0	4207	124	0
2015-07-29	13461	99	0	272	0	3440	594	49	74	25	173	0	643	0	74	49	0	0	49	198	0	0	817	2871	0	25	3935	74	0
2015-07-30	39029	322	0	1114	25	23215	643	49	0	495	247	0	643	0	25	49	0	74	0	74	0	74	718	2302	0	124	8712	124	0
2015-07-31	21828	569	0	495	49	11632	544	0	0	272	421	0	569	0	74	0	0	0	0	25	0	25	346	2277	0	198	4183	149	0
2015-08-03	26036	396	0	1262	0	13266	272	49	1188	173	173	0	396	0	0	0	0	25	0	198	0	149	965	3688	0	49	3638	149	0
2015-08-04	15467	421	0	396	25	6311	297	0	74	198	99	0	544	0	49	74	0	49	49	49	0	124	322	1386	0	149	4752	99	0
2015-08-05	9799	198	0	99	0	4405	569	25	0	371	124	0	495	0	0	0	0	0	0	49	0	0	247	2104	0	74	965	74	0
2015-08-06	7252	173	0	0	0	3416	470	25	0	124	99	0	743	0	25	0	0	0	25	0	0	49	74	965	0	247	743	74	0
2015-08-07	8317	149	0	49	25	4133	247	25	0	99	99	0	916	0	0	0	0	0	124	25	0	25	25	1188	0	25	1089	74	0
2015-08-10	14454	198	0	173	49	9850	544	0	0	49	25	0	520	0	25	0	0	74	25	49	0	99	149	743	0	0	1808	74	0
2015-08-11	31078	322	0	495	0	23205	641	938	0	25	173	0	643	0	74	49	0	0	49	0	0	0	149	940	0	0	3226	149	0
2015-08-12	15657	151	0	277	76	9338	352	0	0	50	126	0	554	0	76	50	151	76	0	50	0	25	227	1133	0	0	2844	101	0
2015-08-13	12573	247	0	149	0	7747	346	25	0	99	247	0	718	0	74	25	0	0	0	198	0	0	223	1064	0	0	1312	99	0
2015-08-14	51853	421	0	1089	25	44822	446	0	25	173	198	0	544	0	0	0	0	49	0	124	0	25	198	1486	0	25	2079	124	0
2015-08-17	40244	743	0	1435	0	31309	718	74	0	223	124	0	446	0	149	49	0	0	49	247	0	49	99	1609	0	25	2772	124	0
2015-08-18	33957	124	0	767	25	23686	743	25	643	25	74	0	396	0	0	0	0	0	49	272	0	0	247	1807	0	49	4901	124	0
2015-08-19	0	0	0	0	0	0	0	0	0	0	0	0	0	0	0	0	0	0	0	0	0	0	0	0	0	0	0	0	0
2015-08-20	50267	124	0	767	25	25121	396	0	198	149	0	0	371	0	49	25	0	74	0	99	0	25	198	1559	0	0	20963	124	0
2015-08-21	35246	124	0	272	0	22151	817	25	0	149	49	0	693	0	25	25	149	25	0	25	0	0	25	1460	0	25	9083	124	0
2015-08-24	24971	322	0	198	25	12870	767	0	0	173	124	0	643	0	49	0	0	49	0	25	0	0	0	1435	0	0	8192	99	0
2015-08-25	17547	223	0	198	25	8266	371	0	0	124	74	0	371	0	49	0	0	0	0	124	0	25	124	2128	0	0	5321	124	0
2015-08-26	8637	124	0	99	49	2326	322	25	0	0	99	0	693	0	49	25	0	0	0	124	0	49	421	1634	0	49	2475	74	0
2015-08-27	7021	25	0	0	25	931	856	0	0	0	0	0	1007	0	25	0	0	50	0	76	0	25	151	1384	0	0	2416	50	0
2015-08-28	6160	25	0	25	74	841	767	0	0	49	0	0	940	0	99	0	643	99	0	49	0	74	149	767	0	25	1435	99	0
2015-08-31	15394	272	0	49	0	9430	173	0	0	0	25	0	693	0	0	25	124	49	0	0	0	0	25	792	0	0	3663	74	0
2015-09-01	17847	446	0	668	25	9999	965	124	0	371	149	0	866	0	124	0	99	25	0	124	0	0	149	1213	0	0	2376	124	0
2015-09-02	76403	1163	0	2623	0	62494	767	0	0	421	247	0	743	0	198	0	0	124	0	149	0	49	99	1683	0	0	5445	198	0
2015-09-03	34004	569	0	1856	0	23686	668	74	0	396	295	0	743	0	99	0	0	49	0	124	0	25	49	1114	0	0	0	4084	173
2015-09-04	33880	428	0	1485	25	22048	730	25	0	378	227	0	529	0	126	0	1712	101	0	76	0	0	50	2064	0	0	3725	151	0
2015-09-08	21410	272	0	1807	0	14405	297	25	0	149	149	0	544	0	25	0	446	49	25	99	0	0	99	1386	0	0	1559	74	0
2015-09-09	26386	74	0	1980	99	8217	470	25	1337	25	0	0	743	0	25	0	569	0	0	25	0	25	0	1634	25	0	10989	124	0
2015-09-10	22374	470	0	25	74	8390	1411	0	247	198	99	0	1312	0	49	0	0	25	0	0	0	25	149	2252	0	0	7549	99	0
2015-09-11	29574	247	0	396	74	10568	965	0	866	173	173	0	866	0	49	0	0	124	0	0	0	49	223	1510	0	0	13217	74	0
2015-09-14	11605	124	0	470	49	4752	495	0	0	49	544	0	1040	0	124	0	0	49	0	49	0	0	74	1237	0	74	2376	99	0
2015-09-15	55414	1931	0	2104	0	40664	446	0	0	544	990	0	173	0	247	0	0	74	0	99	0	0	322	2079	0	49	5519	173	0
2015-09-16	22428	378	0	1460	126	13768	730	50	0	0	403	0	403	0	0	25	0	50	0	101	0	25	126	1435	0	151	3071	126	0
2015-09-17	26376	302	0	1107	25	16259	730	76	0	352	579	0	503	0	201	0	0	76	0	151	0	50	403	1837	0	176	3373	176	0
2015-09-18	34032	654	0	1812	76	21043	780	176	0	176	554	0	579	0	176	0	0	252	0	76	0	25	252	2341	0	101	4783	176	0
2015-09-21	14875	126	0	101	101	3977	428	0	76	176	151	0	956	0	50	25	654	25	0	0	0	50	25	2316	0	50	5512	76	0
2015-09-22	14132	223	0	74	0	7450	297	0	0	124	198	0	1237	0	49	0	0	25	0	25	0	0	49	1411	0	0	2871	99	0
2015-09-23	23636	322	0	965	49	16805	396	0	0	99	198	0	594	0	99	0	0	74	0	0	0	25	0	1634	0	74	2203	99	0
2015-09-24	13488	371	0	272	49	6831	520	0	0	49	346	0	1163	0	74	25	0	149	0	25	0	99	74	1386	0	25	1931	99	0
2015-09-25	13215	247	0	173	0	7425	767	0	0	124	371	0	990	0	25	25	99	99	0	25	0	0	173	1534	0	0	1064	74	0
2015-09-28	11310	272	0	495	0	4158	792	49	0	99	223	0	1064	0	49	0	0	49	0	25	0	25	124	1435	0	25	2302	124	0
2015-09-29	27842	643	0	965	0	17523	965	49	0	0	322	0	1237	0	99	25	0	49	25	99	0	25	74	1188	0	25	4430	99	0
2015-09-30	11099	201	0	176	0	4304	352	0	403	0	176	0	705	0	0	25	0	50	0	25	0	0	101	1208	0	0	3247	126	0
2015-10-01	10926	227	0	227	50	3801	378	0	0	101	176	0	755	0	50	0	0	0	0	0	0	0	126	1737	0	76	3121	101	0
2015-10-02	10022	272	0	223	0	4133	198	0	198	25	272	0	470	0	0	0	149	49	0	0	0	0	99	2029	0	124	1732	49	0
2015-10-05	4678	25	0	25	0	1015	346	0	346	25	149	0	223	0	0	0	0	0	0	0	0	0	0	371	0	0	2104	49	0
2015-10-06	3698	0	0	0	50	1133	453	0	0	0	0	0	428	0	0	25	0	50	0	0	0	50	25	352	0	0	1082	50	0
2015-10-07	4529	74	0	0	0	1213	346	0	0	0	124	0	619	0	74	0	841	99	0	74	0	25	223	297	0	25	446	49	0
2015-10-08	7499	322	0	0	0	2698	470	0	0	198	297	0	841	0	25	0	346	74	0	49	0	25	25	891	0	0	1114	124	0
2015-10-09	24476	495	0	594	49	16236	247	0	99	569	940	0	297	0	99	0	99	149	0	74	0	25	371	965	0	74	2945	149	0
2015-10-12	25074	594	0	792	0	17746	223	49	0	322	446	0	149	0	149	0	0	198	0	99	0	25	371	1114	0	0	2698	99	0
2015-10-13	33834	817	0	693	49	24280	149	0	0	346	470	0	173	0	49	0	520	99	25	25	0	25	124	2401	0	124	3316	149	0
2015-10-14	9777	346	0	149	25	4232	223	0	0	124	446	0	396	0	124	0	0	149	25	74	0	49	198	1658	0	0	1460	99	0
2015-10-15	9628	297	0	149	49	4752	272	0	0	99	173	0	297	0	25	0	0	74	0	25	0	25	149	1262	0	25	1881	74	0
2015-10-16	10344	247	0	346	0	5767	124	0	0	173	421	0	99	0	49	25	0	99	0	25	0	0	49	0	1460	74	1312	74	0
2016-03-21	1928	0	0	0	0	403	544	0	101	0	0	0	25	0	0	0	0	0	0	25	0	0	352	126	0	0	327	25	0
2016-03-22	1188	0	0	0	0	396	99	0	0	0	49	0	25	0	0	0	0	0	0	0	0	0	124	247	0	0	223	25	0
2016-03-23	1939	126	0	0	0	1133	50	0	0	0	0	0	0	0	0	0	0	0	0	25	0	0	0	529	0	0	76	0	0
2016-03-24	302	0	0	0	0	151	0	0	0	0	25	0	0	0	0	0	0	0	0	0	0	0	0	126	0	0	0	0	0
2016-03-25	202	0	0	0	0	0	25	0	0	25	0	0	0	0	0	0	0	0	0	0	0	0	0	76	0	0	76	0	0
2016-03-28	2239	0	0	0	0	252	25	0	1107	0	25	0	0	0	0	0	0	0	0	0	50	0	0	126	0	50	579	25	0
2016-03-29	1844	0	0	0	0	1639	0	0	128	0	0	0	0	0	0	0	0	0	0	0	0	0	0	51	0	0	26	0	0
2016-03-30	1636	0	0	0	0	856	126	0	25	0	76	0	0	0	0	0	0	0	0	0	0	0	25	201	0	0	302	25	0
2016-03-31	3464	49	0	74	0	569	272	0	1015	0	0	0	0	0	0	0	223	0	0	0	0	0	0	470	0	124	668	0	0
2016-04-01	819	0	0	26	0	230	26	0	128	0	0	0	0	0	0	0	0	0	0	0	0	0	51	51	0	0	307	0	0
2016-04-04	1386	0	0	0	0	680	76	0	0	0	0	0	0	0	0	0	0	0	0	0	0	0	25	252	0	76	252	0	25
2016-04-05	78	0	0	0	0	26	26	0	0	0	0	0	0	0	0	0	0	0	0	0	0	0	0	0	0	0	26	0	0
2016-04-06	563	0	0	0	0	230	0	0	0	0	26	0	0	0	0	0	0	0	0	0	0	0	26	51	51	0	179	0	0
2016-04-07	2073	0	0	26	0	230	102	0	819	0	0	0	0	0	26	0	0	0	0	0	102	0	26	179	0	0	563	0	0
2016-04-08	404	0	0	0	0	52	0	0	0	0	0	0	0	0	0	0	0	0	0	0	0	0	26	101	0	0	225	0	0
2016-04-11	1589	26	0	0	0	307	26	0	410	0	0	0	0	0	0	0	77	0	0	0	26	0	0	128	0	0	563	26	0
2016-04-12	2644	0	0	0	0	1737	76	0	0	0	0	0	0	0	25	0	101	0	0	0	0	0	0	227	0	0	478	0	0
2016-04-13	2189	25	0	0	0	805	151	0	0	0	0	0	0	0	25	0	227	0	0	0	0	0	50	302	0	25	529	50	0
2016-04-14	1687	0	0	0	0	1007	25	0	0	0	50	0	0	0	76	0	0	0	0	0	0	0	0	151	0	0	378	0	0
2016-04-15	1869	51	0	51	0	794	102	0	0	0	26	0	26	0	77	0	0	0	0	0	0	0	102	205	0	0	384	51	0
2016-04-18	1610	0	0	0	0	446	173	0	0	0	0	0	0	0	25	0	520	0	0	0	0	0	0	223	0	0	223	0	0
2016-04-19	1433	0	0	0	0	512	307	0	0	0	0	0	0	0	51	0	0	0	0	0	0	0	0	230	0	26	307	0	0
2016-04-20	955	50	0	0	0	50	176	0	0	0	0	0	0	0	25	25	0	0	0	0	0	0	0	201	0	25	403	0	0
2016-04-21	5505	51	0	51	0	691	538	0	2151	0	0	0	0	0	51	0	0	0	0	0	102	0	26	282	0	0	1562	0	0
2016-04-22	4354	0	0	126	0	1636	352	0	25	0	0	0	0	0	0	0	0	0	0	0	0	0	50	76	0	0	2064	25	0
2016-04-25	7499	149	0	124	0	3316	643	0	0	25	25	0	0	0	0	25	74	0	0	0	0	0	25	619	0	25	2400	49	0
2016-04-26	6796	151	0	227	0	3373	705	0	0	0	25	0	0	0	0	0	151	0	0	0	0	0	25	579	50	25	1435	50	0
2016-04-27	2516	0	0	50	0	755	126	0	252	0	0	0	0	0	0	25	0	0	0	0	50	0	25	201	0	0	1007	25	0
2016-04-28	5386	50	0	0	0	680	554	0	2064	0	0	0	0	0	0	25	0	0	0	0	0	0	0	50	50	0	1913	0	0
2016-04-29	3095	25	0	126	0	277	327	0	352	0	25	0	0	0	0	0	0	0	0	0	0	0	0	176	0	0	1737	50	0
2016-05-02	4455	50	0	0	0	478	529	0	579	0	0	0	0	0	0	0	0	0	0	0	0	0	252	680	50	25	1762	50	0
2016-05-03	1888	25	0	0	0	403	579	0	0	0	0	0	0	0	0	76	0	0	0	0	0	0	25	50	0	0	705	25	0
2016-05-04	5507	25	0	50	0	2014	20	0	0	0	76	0	0	50	0	0	76	0	0	0	0	0	76	503	0	25	2542	50	0
2016-05-05	2340	25	0	101	0	378	176	0	327	25	0	0	0	0	0	25	0	0	0	0	0	0	25	126	25	0	1082	25	0
2016-05-06	1633	0	0	0	0	346	396	0	0	0	49	0	0	0	0	0	0	0	0	0	0	0	0	149	0	0	693	0	0
2016-05-09	3045	25	0	74	0	520	668	0	0	0	0	0	0	0	25	0	0	0	0	0	0	25	0	297	0	0	1411	0	0
2016-05-10	5024	0	0	49	0	520	1015	0	470	0	0	0	0	0	0	0	0	0	0	0	0	0	149	371	0	0	2401	49	0
2016-05-11	6607	0	0	74	0	99	792	0	74	0	25	0	0	0	0	0	0	0	0	0	0	0	1163	173	0	0	4158	49	0
2016-05-12	11904	124	0	49	0	5989	1337	25	0	25	0	0	0	0	49	25	0	0	0	0	0	0	198	247	25	0	3762	49	0
2016-05-13	18364	99	0	223	0	3688	767	0	247	74	25	0	0	0	0	74	322	0	0	0	0	0	124	569	25	0	12053	74	0
2016-05-16	2697	25	0	49	0	594	74	0	74	0	0	0	0	0	0	0	74	198	25	0	0	0	0	99	0	0	1386	99	0
2016-05-17	2190	25	0	25	0	428	252	0	101	0	0	0	25	0	0	101	0	25	0	0	0	0	0	277	0	25	881	25	0
2016-05-18	1360	0	0	25	49	74	297	0	74	0	0	0	0	0	0	0	0	0	0	0	0	0	0	49	0	0	743	49	0
2016-05-19	2093	0	0	73	24	146	365	0	49	0	0	0	0	0	49	0	0	24	0	0	0	24	0	73	0	0	1144	122	0
2016-05-20	795	0	0	26	0	26	256	0	0	0	0	0	0	0	0	26	0	0	0	0	0	0	0	51	0	0	410	0	0
2016-05-23	2623	124	0	0	0	792	396	0	0	25	0	0	49	0	0	0	0	0	0	0	0	0	25	272	0	0	891	49	0
2016-05-24	3415	74	0	0	0	1337	668	0	0	74	25	0	25	0	0	0	99	0	0	0	0	0	25	346	0	99	643	0	0
2016-05-25	7776	76	0	50	0	4379	680	0	0	151	50	0	0	0	25	50	0	0	0	0	0	50	50	579	0	126	1460	50	0
2016-05-26	10596	201	0	50	0	1913	428	0	4103	25	25	0	76	0	0	25	0	0	0	0	0	0	151	1233	25	151	2114	76	0
2016-05-27	21383	149	0	272	0	4999	619	0	643	74	0	0	99	0	25	25	0	0	0	0	0	25	74	569	25	49	13687	49	0
2016-05-31	24947	173	0	223	0	14008	1188	0	0	223	49	0	223	0	25	0	0	0	0	0	0	0	0	1262	0	0	7474	74	25
2016-06-01	15047	124	0	173	0	5148	1188	25	841	0	0	0	99	0	0	0	0	0	0	0	0	0	149	940	0	0	6286	74	0
2016-06-02	12821	346	0	49	0	4777	1634	0	124	25	25	0	198	0	0	0	124	0	0	0	0	0	25	594	0	25	4801	74	0
2016-06-03	13216	99	0	124	0	5173	1757	0	0	124	49	0	173	0	0	0	0	0	0	0	0	25	74	643	0	223	4678	74	0
2016-06-06	27251	149	0	173	0	7277	1015	0	446	297	49	0	198	0	25	49	0	0	0	0	0	0	99	891	25	0	16459	99	0
2016-06-07	10097	173	0	99	0	4059	940	0	0	297	149	0	99	0	0	0	272	0	0	0	0	25	124	1683	0	49	2029	99	0
2016-06-08	4998	49	0	25	0	1337	866	0	0	25	49	0	247	0	0	25	0	0	0	0	0	25	49	693	0	25	1534	49	0
2016-06-09	4850	25	0	49	0	619	841	0	0	74	49	0	297	0	25	25	0	0	0	0	0	25	49	718	0	0	2005	49	0
2016-06-10	6581	230	0	179	0	1306	1050	0	0	51	26	0	128	0	26	0	0	0	0	0	0	26	128	973	0	26	2381	51	0
2016-06-13	4872	77	0	0	0	1255	466	0	0	0	26	0	154	0	0	0	0	0	0	0	0	0	26	1690	0	0	1127	51	0
2016-06-14	5990	227	0	50	0	2894	554	0	0	0	25	0	252	0	76	0	0	0	0	0	0	50	50	428	0	25	1309	50	0
2016-06-15	8453	25	0	50	0	1837	453	0	1107	25	25	0	252	0	50	0	0	0	0	50	0	50	50	780	25	50	3574	50	0
2016-06-16	21444	247	0	149	0	10950	99	0	767	124	25	0	124	0	0	0	0	0	0	25	0	0	74	1609	25	0	7177	49	0
2016-06-17	11262	149	0	25	0	5643	1114	0	0	25	0	0	569	0	0	0	0	0	0	0	0	0	25	1163	0	0	2549	0	0
2016-06-20	11126	378	0	0	0	7576	403	25	0	126	126	0	428	0	0	0	0	0	0	25	0	76	25	629	0	0	1233	76	0
2016-06-21	12584	554	0	50	0	5260	1107	0	0	252	50	0	604	0	50	0	0	0	0	25	0	0	0	2341	0	76	2139	76	0
2016-06-22	7826	201	0	0	0	2844	1032	0	0	0	50	0	654	0	0	25	0	0	0	25	0	25	76	1133	0	25	1686	50	0
2016-06-23	8562	49	0	223	0	643	693	0	965	25	25	0	272	0	49	0	0	0	0	0	0	0	99	1386	0	0	4133	0	0
2016-06-24	8140	247	0	49	0	3910	1213	0	0	0	25	0	470	0	0	0	0	0	0	0	0	0	0	940	0	0	1237	49	0
2016-06-27	13013	252	0	176	0	4254	453	25	76	76	50	0	403	0	0	0	0	0	0	25	0	25	101	2592	0	201	4203	101	0
2016-06-28	15667	396	0	0	0	7177	1138	25	0	0	25	0	223	0	25	25	0	0	0	0	0	49	25	2772	0	99	3589	99	0
2016-06-29	4108	25	0	0	0	965	520	0	0	25	49	0	346	0	0	0	0	0	0	25	0	25	49	792	0	0	1262	25	0
2016-06-30	4555	74	0	25	0	1708	1015	0	0	25	49	0	643	0	0	25	0	0	0	0	0	25	25	594	0	25	297	25	0
2016-07-01	6756	446	0	0	0	3193	446	0	74	49	247	0	124	0	25	0	0	0	0	99	0	0	74	544	0	0	1386	49	0
2016-07-05	4133	198	0	0	0	1040	396	0	0	0	74	0	594	0	49	0	0	0	0	25	0	74	49	495	0	0	1114	25	0
2016-07-06	15220	247	0	25	0	11435	520	0	0	74	74	0	198	0	0	0	0	0	0	25	0	74	49	965	0	0	1485	49	0
2016-07-07	12375	198	0	124	0	3440	223	25	322	74	49	0	446	0	25	0	149	0	0	49	0	0	322	1460	0	0	5420	49	0
2016-07-08	16386	371	0	124	0	11533	619	0	25	0	25	0	446	0	0	0	0	0	0	99	0	25	149	718	0	0	2178	74	0
2016-07-11	13265	446	0	0	0	8365	520	49	0	99	149	0	544	0	0	0	0	0	0	0	0	25	99	1435	0	0	1460	74	0
2016-07-12	19702	693	0	124	0	11212	1856	0	0	149	149	0	470	0	0	0	0	0	0	74	0	25	124	2178	0	74	2500	74	0
2016-07-13	15322	495	0	25	0	6905	1312	0	0	124	149	0	594	0	0	0	0	0	0	99	0	25	99	2104	25	0	3292	74	0
2016-07-14	19105	322	0	247	74	6658	1138	25	544	49	25	0	247	0	25	0	0	0	0	49	0	0	297	1510	0	0	7796	99	0
2016-07-15	30689	1064	0	198	198	20345	1237	0	124	149	0	0	792	0	0	0	0	0	0	99	0	74	1435	0	0	74	4826	74	0
2016-07-18	16237	272	0	124	149	7796	767	0	149	25	0	0	396	0	25	0	0	25	0	25	0	0	322	965	0	0	5123	74	0
2016-07-19	20245	371	0	149	124	11459	767	25	0	173	99	0	446	0	0	0	0	0	0	25	0	0	99	1658	0	0	4801	49	0
2016-07-20	25785	421	0	0	198	16459	2203	0	0	470	124	0	1213	0	0	49	0	0	0	25	0	0	49	911	0	74	3490	99	0
2016-07-21	45862	743	0	297	149	32917	2351	0	0	421	198	0	1831	0	49	25	0	0	0	124	0	0	223	1510	0	49	4876	99	0
2016-07-22	25321	446	0	247	198	16187	1312	0	0	49	124	0	173	0	25	0	0	0	0	124	0	49	322	1337	0	25	4604	99	0
2016-07-25	34106	792	0	866	272	14256	1782	0	916	223	99	0	322	0	49	0	0	0	0	124	0	0	124	1559	0	25	12598	99	0
2016-07-26	28734	247	0	0	173	15543	1510	0	0	322	124	0	891	0	49	0	0	0	0	25	0	0	49	2425	0	0	7277	99	0
2016-07-27	29699	1237	0	49	124	12870	4430	0	0	396	297	0	1237	0	49	0	0	25	0	99	0	0	124	2896	0	49	5668	149	0
2016-07-28	30147	520	0	124	0	12053	7871	49	0	520	49	0	1188	0	0	0	0	0	0	223	0	0	149	3688	0	25	3564	124	0
2016-07-29	21755	421	0	149	99	9702	3341	0	25	149	74	0	916	0	25	0	0	0	0	49	0	0	272	2623	0	25	3836	49	0
2016-08-01	0	0	0	0	0	0	0	0	0	0	0	0	0	0	0	0	0	0	0	0	0	0	0	0	0	0	0	0	0
2016-08-02	7572	124	0	0	49	3836	1163	0	0	74	74	0	668	0	25	0	0	0	0	25	0	0	0	668	0	0	817	49	0
2016-08-03	20097	594	0	49	99	10667	2104	25	0	25	198	0	1708	0	25	0	0	0	0	173	0	25	49	1411	0	25	2846	74	0
2016-08-04	9382	371	0	25	49	3465	1486	0	0	149	99	0	643	0	74	124	0	0	0	149	0	25	25	891	0	124	1584	99	0
2016-08-05	25022	470	0	322	49	17152	1188	49	0	49	297	0	1337	0	0	25	0	0	0	198	0	0	149	1609	0	272	1732	124	0
2016-08-08	10418	544	0	74	0	3910	1262	0	0	49	149	0	1386	0	0	49	0	0	0	74	0	25	74	1015	0	25	1683	99	0
2016-08-09	11686	495	0	0	0	6784	743	25	0	149	25	0	1040	0	0	0	0	0	0	124	0	0	0	940	0	247	1015	99	0
2016-08-10	15479	302	0	302	0	10294	503	25	0	101	151	0	780	0	0	0	0	0	0	201	0	0	227	906	0	50	1561	76	0
2016-08-11	10444	569	0	25	0	4851	891	25	0	173	99	0	891	0	0	25	0	0	0	322	0	25	99	841	0	74	1435	99	0
2016-08-12	40045	1712	0	1586	25	28265	956	0	0	302	252	0	931	0	50	101	151	0	0	302	0	25	302	1737	0	0	3247	101	0
2016-08-15	35811	792	0	346	99	23463	1237	0	0	247	149	0	1237	0	49	99	0	0	0	173	0	0	544	2203	0	0	5024	149	0
2016-08-16	18836	396	0	223	124	10593	1287	0	0	49	74	0	817	0	25	25	0	0	0	124	0	25	99	1337	0	0	3564	74	0
2016-08-17	30097	520	0	149	49	19454	916	25	0	421	198	0	990	0	124	124	0	0	0	247	0	0	74	1732	124	25	4801	124	0
2016-08-18	26307	495	0	297	0	9133	4950	49	0	198	74	0	2376	0	49	49	0	0	0	371	0	0	74	2772	49	124	5148	99	0
2016-08-19	26778	470	0	792	0	10568	1881	49	940	99	198	0	1460	0	124	25	173	0	0	124	0	0	272	3292	99	0	6113	99	0
2016-08-22	23537	124	0	272	49	8539	2054	0	0	124	49	0	1807	0	49	0	0	0	0	25	0	25	124	1856	0	0	8316	124	0
2016-08-23	17896	297	0	124	49	6980	1510	25	0	396	99	0	1931	0	149	49	520	0	0	99	0	0	149	1732	0	25	3663	99	0
2016-08-24	25617	544	0	1559	25	12424	1634	49	0	495	223	0	916	0	173	0	0	0	0	149	0	99	198	2648	223	124	4010	124	0
2016-08-25	12300	124	0	149	0	2846	1609	49	0	99	0	0	841	0	25	0	470	0	0	74	0	0	25	1337	74	49	4430	99	0
2016-08-26	15344	297	0	99	99	6187	965	0	0	74	25	0	1114	0	99	0	0	0	0	25	0	25	49	1485	0	0	4702	99	0
2016-08-29	18191	149	0	346	74	9430	1188	49	0	223	25	0	1832	0	124	0	0	0	0	74	0	49	74	1312	49	0	3069	124	0
2016-08-30	16361	223	0	446	99	6856	1485	25	0	74	74	0	866	0	124	25	0	0	0	149	0	0	149	2648	74	0	2920	124	0
2016-08-31	19478	470	0	198	74	7524	1955	0	0	49	149	0	1782	0	99	149	0	0	0	74	0	74	124	2203	49	0	4381	124	0
2016-09-01	14132	124	0	149	99	2846	2203	0	0	74	25	0	2153	0	25	0	272	0	0	74	0	0	25	3069	0	49	2871	74	0
2016-09-02	8909	149	0	74	25	693	1732	0	0	25	74	0	1682	0	25	0	0	0	0	25	0	0	74	2995	25	0	1237	74	0
2016-09-06	29477	1386	0	2302	0	15568	1634	49	0	124	272	0	1114	0	173	74	0	0	0	124	0	0	470	2005	74	173	3811	124	0
2016-09-07	35379	2277	0	2475	0	17845	1064	25	0	124	272	0	1040	0	198	99	0	0	0	198	0	25	495	3598	124	198	5173	149	0
2016-09-08	40763	1040	0	2500	0	20468	247	25	841	272	346	0	371	0	173	0	223	0	0	149	0	0	371	3019	0	149	10420	149	0
2016-09-09	30146	149	0	619	0	19973	74	0	520	49	149	0	668	0	149	0	0	0	0	0	0	0	0	1634	74	0	5989	99	0
2016-09-12	26233	247	0	470	0	9034	1609	0	0	272	891	0	2326	0	371	0	3613	0	0	173	0	0	247	2029	25	0	4777	149	0
2016-09-13	35775	1188	0	1262	0	22844	1064	49	49	247	1485	0	1040	0	495	0	0	0	0	272	0	25	297	1757	0	0	3514	187	0
2016-09-14	22198	643	0	643	0	8984	1559	25	0	371	792	0	1137	0	247	0	223	0	0	173	0	0	792	2277	25	0	4183	124	0
2016-09-15	12619	371	0	247	0	2970	1732	0	99	25	74	0	1757	0	99	0	0	74	0	49	0	0	346	1980	0	49	2698	49	0
2016-09-19	38509	1138	0	569	0	26408	322	0	99	396	569	0	990	0	149	0	940	0	0	247	0	0	297	2252	0	74	3861	198	0
2016-09-20	31083	2079	0	2005	0	17152	1485	0	49	297	841	0	767	0	173	49	1534	0	0	173	0	0	421	1856	0	0	2029	173	0
2016-09-21	15342	346	0	272	0	8266	544	25	0	322	272	0	1188	0	74	0	74	0	49	173	0	25	346	1683	0	25	1559	99	0
2016-09-22	12474	198	0	891	0	3094	446	25	1138	25	247	0	916	0	124	0	0	0	99	49	0	0	198	1534	0	25	3366	99	0
2016-09-23	54003	1361	0	2153	0	40169	569	99	0	322	1089	0	743	0	297	49	891	0	0	495	0	0	346	2326	0	149	2772	173	0
2016-09-26	49872	1510	0	2401	0	34155	1114	74	0	74	817	0	1040	0	272	49	0	0	0	247	0	25	446	3044	25	74	4356	149	0
2016-09-27	48905	1559	0	891	0	39625	421	25	0	346	718	0	297	0	49	0	0	0	0	49	0	0	272	2525	0	49	1881	198	0
2016-09-28	31613	1938	0	1510	0	18323	604	101	0	403	956	0	604	0	201	0	0	25	0	201	0	0	227	3977	0	76	2366	101	0
2016-09-29	7701	126	0	50	0	2114	579	25	76	25	151	0	503	0	101	0	0	0	0	50	0	0	50	1460	50	0	2265	76	0
2016-09-30	10824	378	0	126	25	4153	629	25	0	76	126	0	906	0	50	0	0	0	0	0	0	0	227	1913	0	0	2064	126	0
2016-10-03	9415	101	0	76	25	4757	403	0	0	76	227	0	831	0	76	0	0	0	0	25	0	25	50	579	0	0	2114	50	0
2016-10-04	16855	173	0	124	74	7895	940	0	0	25	520	0	1881	0	124	0	0	0	25	25	0	25	49	2401	0	0	2475	99	0
2016-10-05	72889	1386	0	2500	25	56776	1980	0	0	446	866	0	1040	0	297	25	0	49	0	99	0	25	49	1955	0	49	5173	149	0
2016-10-06	101028	2252	0	2104	0	81279	2623	49	0	173	817	0	1337	0	247	0	0	0	25	297	0	25	247	2970	49	149	6212	173	0
2016-10-07	23037	149	0	440	0	9974	2623	0	149	25	371	0	693	0	99	0	965	0	25	198	0	25	99	2475	0	49	4579	99	0
2016-10-10	13117	792	0	223	25	4628	1460	0	0	322	619	0	841	0	99	0	792	0	0	25	0	0	49	1386	0	74	1658	124	0
2016-10-11	11705	470	0	198	0	4925	1163	0	0	74	346	0	866	0	49	0	99	0	0	25	0	0	25	1262	0	149	1955	99	0
2016-10-12	17150	520	0	594	0	7920	767	25	0	272	718	0	346	0	99	0	643	0	99	272	0	0	99	1534	0	421	2648	173	0
2016-10-13	20813	49	0	297	25	6707	569	0	0	25	223	0	569	0	25	0	0	0	25	49	0	0	49	2128	0	99	9875	99	0
2016-10-14	4631	25	0	50	50	1334	201	0	0	0	151	0	277	0	101	0	0	101	0	50	0	0	0	428	0	0	1737	126	0
2016-10-17	28463	124	0	668	49	15964	668	25	396	74	124	0	668	0	99	0	0	0	0	149	0	0	99	2525	0	49	6658	124	0
2016-10-18	51627	940	0	2995	74	37298	594	99	0	198	569	0	470	0	247	0	0	0	99	124	0	25	198	2525	0	74	4925	173	0
2016-10-19	18884	1089	0	322	99	9578	520	25	0	173	297	0	841	0	74	0	149	0	0	25	0	0	124	2054	0	173	3217	124	0
2016-10-20	25542	668	0	223	0	17201	1337	0	0	223	198	0	916	0	0	0	0	0	0	0	0	49	49	2475	0	0	2054	149	0
2016-10-21	7203	322	0	25	124	3019	520	0	0	99	322	0	1040	0	74	0	0	0	0	0	0	25	99	866	0	25	569	74	0
2017-02-20	991	0	0	25	0	569	0	0	0	0	0	0	0	0	0	0	0	0	0	0	0	0	25	223	0	0	124	25	0
2017-02-21	1709	0	0	0	0	916	25	0	297	0	25	0	0	0	0	0	0	0	0	0	0	0	0	223	0	0	223	0	0
2017-02-22	2617	0	0	0	0	755	50	0	1284	0	0	0	0	0	0	0	0	0	0	0	0	0	0	151	25	0	302	50	0
2017-02-23	7326	25	0	0	0	6732	0	0	173	0	124	0	0	0	0	0	0	0	0	49	0	0	0	49	0	0	149	25	0
2017-02-24	2642	25	0	0	0	1712	0	0	478	0	25	0	0	0	0	25	0	0	0	0	0	0	0	201	25	0	126	25	0
2017-02-27	4084	0	0	25	0	3044	0	0	0	25	25	0	0	0	49	0	0	25	0	49	0	0	0	619	0	0	198	25	0
2017-02-28	3661	49	0	25	0	2846	74	0	0	49	49	0	0	0	0	0	0	0	0	0	0	0	0	223	0	0	297	49	0
2017-03-01	4122	51	0	0	0	845	0	0	1075	26	51	0	0	0	0	0	0	0	0	26	0	26	0	768	0	0	1203	51	0
2017-03-02	2125	0	0	0	0	614	0	0	384	0	26	0	0	0	0	0	0	0	0	26	0	0	26	563	0	0	435	51	0
2017-03-03	1611	0	0	0	0	1007	0	0	25	0	25	0	0	0	25	0	0	0	0	25	0	0	0	403	0	0	101	0	0
2017-03-06	1786	25	0	25	0	453	76	0	0	0	25	0	0	0	25	126	0	25	0	25	0	0	50	428	0	0	453	50	0
2017-03-07	2074	0	0	51	0	845	0	0	77	0	0	0	26	0	0	0	0	26	0	0	0	0	0	435	0	0	512	102	0
2017-03-08	2542	76	0	101	0	1284	25	0	50	0	0	0	0	0	25	50	0	0	0	0	0	25	0	629	0	0	201	76	0
2017-03-09	2482	51	0	0	0	845	0	0	0	0	51	0	0	0	0	0	0	0	0	0	0	0	102	1280	0	0	102	51	0
2017-03-10	878	26	0	0	0	466	0	0	0	0	0	0	0	0	0	0	0	0	0	26	0	0	26	282	0	0	26	26	0
2017-03-13	1230	0	0	26	0	26	0	0	0	0	0	0	0	0	0	26	0	0	0	0	0	0	26	1075	0	0	51	0	0
2017-03-15	487	0	0	0	0	128	0	0	0	0	26	0	0	0	0	0	0	0	0	0	0	0	0	256	0	0	51	26	0
2017-03-16	974	0	0	0	0	563	0	0	0	0	0	0	0	0	0	26	0	0	0	0	0	0	77	154	0	0	154	0	0
2017-03-17	2467	0	0	0	0	2039	0	0	0	0	50	0	0	0	25	0	0	0	0	0	0	0	0	227	0	0	126	0	0
2017-03-20	2191	0	0	0	0	1435	0	0	0	0	76	0	0	0	25	0	378	0	0	0	0	0	0	227	0	0	50	0	0
2017-03-21	3217	0	0	49	0	1287	0	0	619	0	49	0	0	0	25	0	0	0	0	0	0	0	0	965	0	0	223	0	0
2017-03-22	2202	0	0	0	0	1741	0	0	0	0	51	0	0	0	0	0	0	0	0	0	0	0	26	154	0	0	179	51	0
2017-03-23	1028	0	0	0	0	437	0	0	0	0	26	0	0	0	51	0	0	0	0	0	0	0	0	358	0	0	154	2	0
2017-03-24	2280	0	0	0	0	1639	77	0	0	0	77	0	0	0	26	0	0	0	0	0	0	0	26	307	0	0	128	0	0
2017-03-27	6733	0	0	102	0	3687	51	0	435	0	0	0	0	0	0	26	0	0	0	0	0	0	0	256	0	0	2125	51	0
2017-03-28	3099	0	0	26	0	2151	0	0	282	0	0	0	0	0	26	0	0	0	0	0	0	0	0	230	0	0	358	26	0
2017-03-29	4660	51	0	0	0	4148	0	0	0	0	26	0	0	0	0	0	0	0	0	0	0	0	0	230	0	0	205	0	0
2017-03-30	4890	0	0	0	0	3456	51	0	51	0	26	0	0	0	0	0	0	0	0	0	0	26	26	896	0	0	358	0	0
2017-03-31	487	0	0	0	0	205	26	0	0	0	0	0	0	0	0	0	0	0	0	0	0	0	0	102	0	0	154	0	0
2017-04-03	3391	49	0	25	0	2277	74	0	0	0	99	0	0	0	25	0	0	0	0	0	0	0	25	0	0	0	792	25	0
2017-04-04	3866	128	0	0	0	1920	102	0	589	0	26	0	0	0	26	0	0	0	0	0	0	0	0	230	0	0	794	51	0
2017-04-05	2279	26	0	26	0	1459	0	0	26	0	0	0	0	0	26	0	0	0	0	0	0	0	0	307	0	0	358	51	0
2017-04-06	667	0	0	0	0	179	0	0	0	0	0	0	0	0	0	0	0	0	0	26	0	0	26	282	26	0	128	0	0
2017-04-07	1309	50	0	25	0	503	0	0	0	0	0	0	0	0	0	0	0	0	0	0	0	0	101	554	0	0	76	0	0
2017-04-10	2820	99	0	49	0	891	99	0	0	0	0	0	0	74	49	0	0	25	0	0	0	0	0	668	25	49	718	74	0
2017-04-11	2364	0	0	0	0	805	126	0	201	0	0	0	0	478	50	0	0	0	0	0	0	0	0	428	0	50	201	25	0
2017-04-12	2525	0	0	25	0	1435	49	0	0	25	25	0	0	149	25	0	297	0	0	0	0	0	0	49	0	0	421	25	0
2017-04-13	716	0	0	0	0	272	49	0	0	0	0	0	0	74	74	0	0	0	0	0	25	0	49	74	0	25	49	25	0
2017-04-17	7005	0	0	198	0	2772	149	0	718	25	25	0	0	0	0	0	0	0	0	25	0	0	74	173	0	0	2797	49	0
2017-04-18	3372	101	0	0	0	2391	453	0	0	50	50	0	0	0	0	0	0	0	0	0	0	0	0	126	0	0	176	25	0
2017-04-19	4958	50	0	25	0	3272	705	0	0	101	0	0	0	0	25	0	0	0	0	0	0	0	0	151	0	0	579	50	0
2017-04-20	4894	201	0	0	0	1007	906	0	403	50	25	0	0	0	50	0	126	0	0	0	0	0	26	227	25	76	1712	60	0
2017-04-21	5008	25	0	0	0	1988	1007	0	0	0	0	0	0	0	25	0	0	0	0	25	0	0	101	302	0	76	1409	50	0
2017-04-24	1862	0	0	0	0	906	302	0	0	0	0	0	0	0	0	0	0	0	0	0	0	0	201	151	0	0	277	25	0
2017-04-25	2433	0	0	0	0	410	589	0	0	26	77	0	0	0	51	0	0	0	0	0	0	0	26	845	0	51	358	0	0
2017-04-26	2325	74	0	0	0	866	421	0	0	0	74	0	0	0	0	0	0	0	0	0	0	0	49	99	0	173	569	0	0
2017-04-27	8886	25	0	76	0	982	654	0	3675	0	0	0	0	0	0	0	0	0	0	0	0	0	126	680	0	101	2517	50	0
2017-04-28	2617	0	0	126	0	302	101	0	50	0	0	0	0	0	0	0	0	0	0	0	0	0	25	302	0	0	1661	50	0
2017-05-01	2291	0	0	25	0	428	101	0	302	0	0	0	0	0	0	0	0	0	0	25	0	0	126	554	0	0	730	0	0
2017-05-02	5913	50	0	0	0	1032	327	0	0	25	0	0	0	0	0	0	0	0	0	0	0	0	579	956	0	25	2894	25	0
2017-05-03	2189	0	0	0	0	428	201	0	0	0	25	0	0	0	0	25	0	0	0	25	0	0	25	277	0	50	1133	0	0
2017-05-04	1183	0	0	0	0	378	76	0	0	0	0	0	0	0	50	0	0	0	0	0	0	0	50	50	0	25	554	0	0
2017-05-05	1768	77	0	26	0	896	102	0	0	0	0	0	0	0	0	0	0	0	0	0	0	0	26	307	26	0	282	26	0
2017-05-08	1007	0	0	50	0	151	101	0	0	0	0	0	25	0	0	0	76	0	0	0	0	0	151	126	0	0	302	25	0
2017-05-09	1579	0	0	0	0	77	17	0	0	0	0	0	0	0	0	0	589	0	0	0	0	0	102	102	0	26	666	0	0
2017-05-10	2331	0	0	0	0	512	256	0	0	0	26	0	0	0	26	0	0	0	0	0	0	0	51	154	0	0	1280	26	0
2017-05-11	2790	102	0	0	0	358	307	0	179	51	0	0	0	0	26	0	0	0	0	26	0	0	563	230	0	0	922	26	0
2017-05-12	2969	0	0	0	0	503	327	0	176	0	0	0	0	0	0	0	0	0	0	0	0	0	327	227	126	0	1233	50	0
2017-05-15	1686	50	0	0	0	478	554	0	0	0	25	0	0	0	0	0	0	0	0	0	0	0	76	151	0	25	327	0	0
2017-05-16	4253	176	0	50	0	1460	755	0	0	50	101	0	0	0	50	0	0	0	0	25	0	0	101	554	0	126	755	50	0
2017-05-17	9566	403	0	0	0	4984	1158	0	0	176	101	0	126	0	0	0	0	0	0	0	0	0	126	1284	0	101	1057	50	0
2017-05-18	6393	227	0	25	0	2366	629	0	0	101	25	0	0	0	0	0	0	0	0	0	0	0	76	629	50	176	2039	50	0
2017-05-19	11088	74	0	74	0	3193	446	0	198	49	25	0	74	0	0	0	0	0	0	0	0	0	149	594	49	25	6064	74	0
2017-05-22	19229	201	0	201	0	5814	503	0	0	0	0	0	0	0	0	0	0	0	0	0	0	0	126	931	0	0	11377	76	0
2017-05-23	9263	76	0	76	0	3952	579	0	0	50	0	0	0	0	0	0	0	0	0	0	0	0	50	176	0	0	4228	76	0
2017-05-24	4531	0	0	176	0	352	831	0	227	50	0	0	50	0	0	0	0	0	0	0	0	0	277	680	0	25	1863	0	0
2017-05-25	5261	50	0	76	0	1661	780	0	76	0	0	0	25	0	0	0	0	0	0	0	0	25	227	579	0	0	1762	0	0
2017-05-26	5562	50	0	25	0	2316	1007	0	0	0	25	0	25	0	25	0	0	0	0	0	0	0	50	654	0	76	1284	25	0
2017-05-30	6844	151	0	50	0	3549	856	0	0	25	25	0	25	0	0	0	0	0	0	0	0	0	50	503	25	25	1510	50	0
2017-05-31	3810	25	0	49	0	1757	594	0	0	0	0	0	0	0	99	74	0	25	25	0	0	0	25	272	0	49	767	49	0
2017-06-01	4681	50	0	0	0	1636	604	0	0	0	50	0	76	0	50	0	0	0	0	25	0	0	50	453	0	227	1384	76	0
2017-06-02	6094	50	0	26	0	1357	1383	0	0	0	0	0	77	0	0	0	0	26	0	0	0	0	230	871	0	282	1715	77	0
2017-06-05	14554	151	0	50	0	7224	1561	0	0	176	0	0	428	0	50	0	0	0	0	0	0	25	50	1409	0	227	3127	76	0
2017-06-06	8430	50	0	25	0	4505	780	0	0	50	76	0	25	0	0	0	0	0	0	25	0	76	126	654	0	25	1963	50	0
2017-06-07	5197	49	0	25	0	1138	470	0	0	0	25	0	272	0	0	0	0	0	0	0	0	0	124	693	0	0	2376	25	0
2017-06-08	4832	25	0	0	0	680	654	0	0	25	25	0	428	0	0	0	0	0	0	50	0	0	50	554	0	25	2316	0	0
2017-06-09	8809	0	0	25	0	1309	403	0	0	25	25	0	176	0	0	0	0	0	0	25	0	0	0	5286	0	201	1334	0	0
2017-06-12	6089	478	0	50	0	1988	780	0	0	277	101	0	176	0	0	0	0	50	0	0	0	0	25	1107	0	176	805	76	0
2017-06-13	6141	151	0	126	0	2643	529	0	0	126	25	0	176	0	0	0	0	50	25	25	0	50	76	906	0	176	1057	0	0
2017-06-14	4027	76	0	50	0	654	554	0	0	101	25	0	403	0	25	25	0	0	0	76	0	25	0	378	0	50	1535	50	0
2017-06-15	11829	101	0	101	0	2894	101	0	4656	50	25	0	126	0	0	0	0	50	0	50	0	0	101	352	76	151	2945	50	0
2017-06-16	18273	201	0	252	0	9690	176	0	0	227	0	0	277	0	0	0	0	0	0	0	0	50	126	2391	0	0	4782	101	0
2017-06-19	28819	453	0	25	0	20060	805	0	0	126	76	0	428	0	25	0	0	0	0	25	0	25	101	1359	0	50	5160	101	0
2017-06-20	18373	101	0	50	0	9413	1233	0	0	101	50	0	252	0	0	0	0	25	0	76	0	0	25	1409	0	25	5537	76	0
2017-06-21	15657	126	0	76	0	10168	1335	0	0	151	76	0	227	0	50	25	0	0	0	0	0	0	50	654	0	0	2643	76	0
2017-06-22	17571	99	0	25	0	10444	2475	0	0	149	74	0	371	0	25	0	0	0	0	0	0	0	74	1237	0	49	2475	74	0
2017-06-23	9155	272	0	25	0	4282	965	0	0	124	49	0	98	0	25	0	0	25	0	49	0	0	49	1460	0	124	1534	74	0
2017-06-26	7771	99	0	0	0	4232	544	0	25	149	25	0	173	0	0	0	0	49	0	25	0	0	0	495	0	99	1807	49	0
2017-06-27	5311	126	0	0	0	2366	680	0	0	50	126	0	478	0	0	0	0	0	0	50	0	0	101	579	0	76	629	50	0
2017-06-28	5272	0	0	0	0	1287	767	0	0	0	99	0	619	0	0	0	0	25	0	0	0	0	149	891	0	124	1262	49	0
2017-06-29	9186	201	0	0	0	3775	680	0	277	352	126	0	352	0	0	0	0	25	0	50	0	25	252	1359	0	126	1561	25	0
2017-06-30	8331	76	0	277	0	2139	831	0	629	25	101	0	252	0	0	25	0	25	0	50	0	0	0	831	25	25	3020	0	0
2017-07-03	20170	198	0	198	0	12449	1114	0	0	371	0	0	396	0	0	0	0	0	0	124	0	74	49	1708	25	49	3316	99	0
2017-07-05	16584	693	0	25	0	8415	1411	0	0	149	124	0	990	0	0	0	0	25	0	0	0	0	99	1040	0	49	3465	99	0
2017-07-06	14473	654	0	0	0	6242	1485	0	0	327	227	0	780	0	25	0	0	50	0	25	0	76	76	1863	0	25	2542	76	0
2017-07-07	16832	223	0	49	0	12004	1089	0	0	124	149	0	0	223	0	0	0	0	25	25	0	25	0	916	0	223	1658	99	0
2017-07-10	12103	247	0	99	0	7177	743	25	0	124	346	0	594	0	0	25	0	0	0	49	0	0	149	668	0	149	1584	124	0
2017-07-11	12132	126	0	76	0	982	554	0	805	50	25	0	554	0	0	50	0	0	0	101	0	0	403	1787	50	0	6519	50	0
2017-07-12	13541	478	0	76	0	6896	529	0	0	76	50	0	503	0	25	0	0	25	0	25	0	0	352	1963	0	76	2391	76	0
2017-07-13	16978	49	0	0	0	7895	520	49	173	49	25	0	446	0	25	0	0	0	0	99	0	0	173	2005	25	25	5395	25	0
2017-07-14	25748	654	0	151	0	11427	1913	0	0	176	176	0	1032	0	0	0	0	0	0	76	0	0	176	2492	0	25	7349	101	0
2017-07-17	9161	302	0	0	0	2492	2517	0	0	126	25	0	982	0	0	0	0	25	0	25	0	25	25	1233	0	25	1309	50	0
2017-07-18	7399	124	0	0	0	1782	2178	0	0	74	0	0	990	0	0	0	0	0	0	25	0	0	49	841	0	0	1287	49	0
2017-07-19	18197	654	0	0	0	11880	2240	25	0	277	252	0	352	0	25	25	0	25	0	50	0	0	302	1334	0	151	529	76	0
2017-07-20	15537	322	0	0	0	8935	1337	0	421	0	25	0	42	0	25	0	0	0	0	124	0	0	198	1040	49	49	2896	74	0
2017-07-21	10937	99	0	74	0	3514	792	49	322	74	74	0	421	0	25	49	0	25	0	49	0	0	247	891	0	0	4183	49	0
2017-07-24	32569	554	0	302	0	18776	1409	0	302	76	76	0	906	0	0	0	0	25	0	302	0	0	201	2794	25	25	6695	101	0
2017-07-25	8165	74	0	0	0	4133	470	0	0	0	0	0	940	0	0	0	0	0	0	0	0	49	49	891	0	0	1534	25	0
2017-07-26	16458	866	0	74	0	7078	2450	0	0	297	272	0	1015	0	0	0	0	25	0	322	0	0	173	1510	0	25	2277	74	0
2017-07-27	14629	544	0	25	0	6361	2228	0	0	99	49	0	718	0	25	25	0	25	0	99	0	0	297	1312	0	149	2599	74	0
2017-07-28	9478	297	0	0	0	3019	2079	0	49	74	25	0	1163	0	25	0	0	0	0	25	0	25	173	1312	0	25	1138	49	0
2017-07-31	6063	223	0	0	0	2549	718	0	99	49	198	0	643	0	0	0	0	0	0	99	0	25	124	767	0	149	371	49	0
2017-08-01	10370	554	0	50	0	5286	1032	25	0	176	76	0	881	0	25	0	0	25	0	176	0	50	50	1284	0	101	554	25	0
2017-08-02	15468	371	0	396	0	10147	990	0	0	74	198	0	668	0	0	0	0	0	0	124	0	0	223	1337	25	49	817	49	0
2017-08-03	11326	805	0	227	0	5713	428	0	604	126	201	0	151	0	0	0	0	0	0	101	0	25	327	755	0	201	1586	76	0
2017-08-04	35194	594	0	767	0	17498	346	0	396	272	198	0	544	0	25	0	0	25	0	124	0	0	643	2277	149	149	11063	124	0
2017-08-07	11260	247	0	25	0	5024	1040	25	0	173	173	0	1015	0	49	0	0	25	0	149	0	0	247	1757	0	49	1213	49	0
2017-08-08	5346	49	0	0	0	1658	817	0	0	25	25	0	1015	0	25	0	0	0	0	49	0	74	223	643	0	0	718	25	0
2017-08-09	10986	371	0	49	0	6187	965	0	0	99	124	0	916	0	0	49	0	25	0	99	0	74	173	841	0	25	940	49	0
2017-08-10	15882	428	0	151	0	10546	1057	0	0	76	126	0	1158	0	0	0	0	0	0	151	0	25	252	1258	0	151	453	50	0
2017-08-11	40173	554	0	277	0	31437	831	25	0	101	126	0	831	0	50	0	0	0	0	176	0	101	529	2265	0	101	2693	76	0
2017-08-14	10445	101	0	25	0	6066	604	0	0	25	101	0	1561	0	25	25	0	0	0	176	0	76	50	931	25	0	604	50	0
2017-08-15	16902	594	0	99	0	12424	470	49	0	346	322	0	544	0	25	74	0	0	0	223	0	0	297	866	0	173	322	74	0
2017-08-16	16435	378	0	151	0	11452	554	0	0	151	176	0	956	0	25	25	0	0	0	0	0	0	101	1384	0	50	956	76	0
2017-08-17	26960	604	0	227	0	21017	403	0	227	126	101	0	680	0	25	25	0	0	0	176	0	50	378	1561	0	0	1284	76	0
2017-08-18	43882	520	0	297	0	31432	520	99	272	272	124	0	693	0	25	99	223	0	0	124	0	0	99	2500	0	297	6187	99	0
2017-08-21	37274	594	0	99	0	30517	346	25	247	421	149	0	866	0	25	99	0	0	0	198	0	74	149	1510	25	0	1831	99	0
2017-08-22	41655	990	0	149	0	30195	371	74	0	421	446	0	470	0	25	99	0	0	0	124	0	25	346	2698	0	421	4702	99	0
2017-08-23	44278	792	0	149	0	33140	520	0	0	371	198	0	470	0	25	49	0	49	0	322	0	149	124	1931	49	149	5692	99	0
2017-08-24	22842	767	0	25	0	13315	767	0	0	198	346	0	1114	0	74	74	0	0	0	99	0	49	198	2228	0	49	3440	99	0
2017-08-25	8381	0	0	25	0	2769	503	0	0	50	50	0	1158	0	0	50	0	0	0	101	0	50	428	1636	0	25	1460	76	0
2017-08-28	13042	149	0	124	0	6014	396	25	841	198	223	0	767	0	0	74	0	0	25	173	0	49	396	1287	0	74	2178	49	0
2017-08-29	9924	49	0	223	0	3539	693	0	346	49	74	0	1163	0	0	0	149	0	0	149	0	0	149	1337	0	49	1881	74	0
2017-08-30	10245	74	0	74	0	5519	322	0	0	0	99	0	891	0	0	25	0	0	0	99	0	49	346	916	0	0	1782	49	0
2017-08-31	17299	149	0	49	0	11929	693	25	0	198	149	0	940	0	25	0	0	49	0	99	0	74	346	569	0	124	1807	74	0
2017-09-01	12473	322	0	25	0	5222	223	0	0	49	49	0	1831	0	25	25	0	0	0	173	0	25	272	1485	0	198	2252	297	0
2017-09-05	22000	1361	0	297	0	14825	322	49	0	693	247	0	371	0	0	49	0	0	49	173	0	124	594	1856	0	124	792	74	0
2017-09-06	18018	297	0	49	0	10717	470	49	0	124	124	0	718	0	0	49	0	0	74	149	0	124	124	2178	0	25	2648	99	0
2017-09-07	5395	149	0	25	0	1683	322	0	0	0	124	0	866	0	0	0	0	25	0	99	0	0	173	841	0	99	940	49	0
2017-09-08	5717	223	0	25	0	2029	470	0	0	74	74	0	817	0	25	0	0	0	0	99	0	74	223	619	0	99	817	49	0
2017-09-11	9032	247	0	99	0	5222	495	0	0	124	223	0	841	0	0	0	0	49	0	74	0	0	99	569	0	149	767	74	0
2017-09-12	7525	50	0	50	0	4707	403	0	0	101	0	0	1032	0	25	0	0	0	50	25	0	50	50	579	0	76	277	50	0
2017-09-13	8107	277	0	76	0	3926	579	0	0	101	252	0	1082	0	25	25	0	25	0	76	0	0	76	705	50	76	680	76	0
2017-09-14	5467	173	0	49	0	2326	346	0	0	49	25	0	767	0	99	0	0	0	0	99	0	49	149	619	0	74	594	49	0
2017-09-15	11458	297	0	149	0	7920	173	0	0	74	198	0	1015	0	49	49	0	0	0	49	0	0	322	495	0	0	619	49	0
2017-09-18	23462	792	0	965	0	15568	544	0	0	25	223	0	866	0	74	25	891	49	0	149	0	0	841	990	0	25	1361	74	0
2017-09-19	10068	101	0	50	0	3700	503	0	0	25	101	0	1686	0	0	25	0	101	0	76	0	25	378	1460	0	50	1762	25	0
2017-09-20	12149	173	0	124	0	5915	272	0	74	0	247	0	1386	0	49	0	74	0	0	25	0	0	49	718	0	74	2920	49	0
2017-09-21	62570	2492	0	1535	0	50540	403	50	0	780	554	0	604	0	252	50	0	25	0	50	0	0	604	1913	0	25	2542	151	0
2017-09-22	37177	1258	0	730	0	30178	252	101	0	252	554	0	579	0	0	0	0	252	50	151	0	0	201	1561	0	101	831	126	0
2017-09-25	63929	2425	0	1361	0	53560	470	74	0	371	1658	0	495	0	99	0	0	0	99	223	0	0	421	1460	0	99	990	124	0
2017-09-26	35565	1535	0	604	0	27888	428	0	0	201	1258	0	831	0	0	0	0	76	0	50	0	50	76	1309	0	101	1057	101	0
2017-09-27	50265	1732	0	1089	0	42644	272	49	0	198	693	0	297	0	74	0	0	99	0	99	0	0	421	1138	0	198	1138	124	0
2017-09-28	21470	805	0	252	0	14573	453	0	0	176	680	0	780	0	25	0	0	0	76	76	0	25	201	1485	0	76	1686	101	0
2017-09-29	15714	495	0	49	0	11608	223	0	0	99	470	0	544	0	49	0	0	49	0	25	0	49	124	1015	0	49	792	74	0
2017-10-02	19526	594	0	346	0	14726	149	49	0	99	792	0	198	0	49	0	0	0	99	173	0	0	149	1064	0	124	841	74	0
2017-10-04	32768	3267	0	247	0	23488	322	0	0	99	693	0	421	0	0	0	0	49	0	74	0	0	272	1757	0	396	1534	149	0
2017-10-05	9996	173	0	74	0	3564	247	0	1089	0	272	0	916	0	25	49	0	0	49	74	0	0	247	866	0	0	2302	49	0
2017-10-06	34179	346	0	247	0	28933	322	0	0	569	569	0	569	0	25	0	0	49	0	124	0	0	149	1188	0	99	891	99	0
2017-10-09	56751	990	0	371	0	49945	124	0	0	371	1287	0	198	0	173	0	0	297	0	74	0	0	0	1312	0	0	1460	149	0
2017-10-10	37124	965	0	470	0	30566	396	25	0	594	1163	0	149	0	49	0	0	0	25	0	0	0	49	1634	0	0	940	99	0
2017-10-11	16062	396	0	74	0	10247	173	0	0	198	495	0	693	0	49	0	0	124	0	74	0	0	99	2450	0	0	891	99	0
2017-10-12	3514	0	0	0	0	1485	272	0	272	0	124	0	371	0	0	0	0	0	0	0	0	0	0	272	0	0	718	0	0
2017-10-13	37569	297	0	173	0	31853	1361	0	49	74	223	0	446	0	49	0	0	0	0	0	0	0	25	693	0	0	2252	74	0
2017-10-16	49919	792	0	371	0	43040	173	0	149	247	2153	0	0	0	173	25	0	0	0	25	0	0	49	1361	0	0	1262	99	0
2017-10-17	21211	866	0	25	0	14677	247	25	0	198	1831	0	149	0	149	0	0	0	0	0	0	0	0	1609	0	173	1138	124	0
2017-10-18	24479	866	0	322	0	18043	421	0	0	74	1584	0	198	0	124	0	0	124	0	0	0	25	25	1634	0	49	891	99	0
2017-10-19	21232	940	0	643	0	14429	272	0	0	322	668	0	173	0	74	0	0	297	25	49	0	25	49	1831	0	198	1138	99	0
2017-10-20	10519	792	0	322	0	5123	396	0	0	149	396	0	322	0	25	0	0	74	0	124	0	0	0	1782	0	74	866	74	0
2018-03-01	1534	25	0	0	0	906	50	0	0	0	76	0	50	0	0	0	0	0	0	0	0	0	50	201	0	0	126	50	0
2018-03-02	604	0	0	0	0	0	0	0	0	0	0	0	0	0	0	0	0	0	0	0	0	0	0	352	0	0	252	0	0
2018-03-05	529	0	0	0	0	0	76	0	0	0	25	0	0	0	0	0	0	0	0	0	0	0	0	151	25	0	252	0	0
2018-03-06	277	0	0	0	0	0	0	0	25	0	0	0	0	0	0	0	0	0	0	0	0	0	25	76	0	0	126	25	0
2018-03-08	513	0	0	0	0	0	26	0	0	0	0	0	0	0	0	0	0	0	0	0	0	0	26	435	0	0	26	0	0
2018-03-09	528	0	0	0	0	0	0	0	0	0	50	0	0	0	0	0	0	0	0	0	0	0	0	126	0	0	352	0	0
2018-03-12	327	0	0	0	0	0	0	0	0	0	0	0	0	0	0	0	0	0	0	0	0	0	0	151	0	0	176	0	0
2018-03-13	669	0	0	0	0	0	0	0	0	0	124	0	0	0	0	0	0	0	0	0	0	0	0	124	0	0	421	0	0
2018-03-14	1057	0	0	0	0	0	0	0	0	0	0	0	0	0	0	0	0	0	0	50	0	0	25	101	0	0	881	0	0
2018-03-15	1359	0	0	0	0	0	0	0	0	0	25	0	0	0	25	0	0	0	50	0	0	0	0	680	0	0	579	0	0
2018-03-16	512	0	0	0	0	0	0	0	0	0	51	0	0	0	0	0	0	0	0	0	0	0	0	205	0	0	256	0	0
2018-03-19	639	0	0	0	0	0	0	0	0	0	0	0	0	0	102	0	0	0	0	0	0	0	0	230	0	0	307	0	0
2018-03-20	923	26	0	0	0	0	0	0	0	0	26	0	0	0	0	0	0	0	0	0	0	0	0	179	0	26	666	0	0
2018-03-21	308	0	0	0	0	0	0	0	0	0	26	0	0	0	0	0	0	0	0	0	0	0	0	205	0	0	77	0	0
2018-03-22	231	0	0	0	0	0	0	26	0	0	26	0	0	0	0	0	0	0	0	0	0	0	51	51	0	0	77	0	0
2018-03-23	462	0	0	26	0	0	0	0	0	0	26	0	0	0	51	0	0	0	0	0	0	0	0	205	0	0	154	0	0
2018-03-26	871	51	0	0	0	0	0	0	0	0	26	0	0	0	0	0	0	0	0	0	0	0	0	614	0	26	154	0	0
2018-03-27	2125	0	0	26	0	179	0	0	410	51	51	0	0	0	51	0	77	0	0	51	0	0	26	666	0	51	486	0	0
2018-03-28	2509	0	0	0	0	819	0	0	794	0	0	0	0	0	51	0	77	0	0	0	0	26	0	179	51	0	358	154	0
2018-03-29	3121	0	0	25	0	2794	0	0	101	0	0	0	0	0	0	0	0	0	0	0	0	0	0	50	0	0	151	0	0
2018-04-02	1006	25	0	0	0	629	0	0	0	0	0	0	0	0	25	0	0	0	0	0	0	0	25	151	0	0	151	0	0
2018-04-03	1811	25	0	0	0	1258	0	0	0	0	25	0	0	0	76	0	0	25	0	0	0	0	0	201	0	0	201	0	0
2018-04-09	819	0	0	0	0	435	0	0	0	0	0	0	0	0	0	0	0	0	0	0	0	0	0	282	0	0	102	0	0
2018-04-10	206	26	0	0	0	77	0	0	0	0	0	0	0	0	0	0	0	0	0	26	0	0	0	26	0	0	51	0	0
2018-04-11	998	0	0	0	0	819	0	0	0	0	51	0	0	0	26	0	0	0	0	0	0	0	0	0	0	0	102	0	0
2018-04-12	1837	101	0	0	0	1485	0	0	0	0	25	0	0	0	25	0	0	0	50	0	0	0	0	126	0	0	25	0	0
2018-04-13	3104	154	0	0	0	1562	26	0	128	26	0	0	0	0	0	0	102	0	0	0	0	0	51	466	0	0	538	51	0
2018-04-18	512	0	0	0	0	128	0	0	0	0	0	0	0	0	0	0	0	0	0	0	0	0	0	307	0	0	77	0	0
2018-04-19	1256	26	0	0	0	154	0	0	0	0	26	0	0	0	26	0	0	0	0	0	0	0	0	973	0	0	51	0	0
2018-04-20	1128	0	0	0	0	538	0	0	230	0	26	0	0	0	0	0	0	0	0	51	0	0	26	26	0	0	205	26	0
2018-04-23	1000	26	0	0	0	410	51	0	0	0	51	0	0	0	26	0	0	0	0	0	0	0	26	128	0	0	256	26	0
2018-04-24	793	0	0	0	0	486	0	0	0	0	0	0	0	0	26	0	0	0	0	0	0	0	0	102	0	0	179	0	0
2018-04-25	842	0	0	0	0	223	0	0	0	0	0	0	0	0	0	0	0	0	0	25	0	0	0	99	0	0	495	0	0
2018-04-26	728	0	0	0	0	327	0	0	50	0	50	0	0	0	0	0	0	0	0	0	0	0	50	50	0	0	201	0	0
2018-04-27	1435	77	0	0	0	666	0	0	0	26	26	0	0	0	0	0	307	0	0	26	0	0	26	179	0	0	102	0	0
2018-04-30	716	51	0	0	0	205	0	0	0	0	51	0	51	0	0	0	0	0	0	0	0	0	0	256	0	0	102	0	0
2018-05-01	1787	327	0	0	0	629	327	0	0	101	0	0	0	0	0	0	0	0	0	0	0	0	227	0	0	0	176	0	0
2018-05-02	3498	277	0	0	0	1586	352	0	0	50	25	0	0	0	0	25	0	0	0	0	0	0	50	579	0	76	478	0	0
2018-05-03	3171	201	0	50	0	554	327	0	0	0	0	0	126	529	25	0	0	0	0	25	0	0	0	579	0	0	705	50	0
2018-05-04	2209	26	0	0	0	466	410	0	77	0	0	0	0	0	26	0	0	0	0	26	0	0	205	205	0	0	768	0	0
2018-05-07	3046	76	0	0	0	2517	151	0	0	0	25	0	0	0	0	0	0	0	0	25	0	0	0	151	25	0	76	0	0
2018-05-08	2213	0	0	50	0	1359	302	0	0	50	25	0	0	0	50	0	0	0	0	50	0	0	25	176	0	0	126	0	0
2018-05-09	4839	230	0	0	0	3508	410	0	0	154	51	0	0	0	51	0	0	0	0	0	0	0	0	77	0	77	230	51	0
2018-05-10	5563	453	0	25	0	3247	579	0	0	76	126	0	0	0	25	0	0	0	0	0	0	0	0	378	25	25	554	50	0
2018-05-11	11732	25	0	74	0	8935	1312	0	25	25	25	0	0	0	0	0	0	0	0	0	0	0	99	322	0	0	841	49	0
2018-05-14	2466	25	0	0	0	201	1082	0	101	0	0	0	0	0	0	25	0	0	0	25	0	0	252	126	0	0	629	0	0
2018-05-15	14068	101	0	25	0	8658	1661	0	503	50	25	0	0	0	25	0	0	0	0	0	0	0	579	201	0	0	2190	50	0
2018-05-16	4229	50	0	25	0	1486	906	0	0	25	0	0	0	0	0	0	302	0	0	0	0	0	453	252	0	0	680	50	0
2018-05-17	8331	101	0	101	0	3297	1107	0	0	76	25	0	25	0	0	0	0	0	0	25	0	0	50	428	0	0	3046	50	0
2018-05-18	7626	151	0	0	0	4782	906	0	0	101	25	0	0	0	25	0	0	0	0	0	0	0	76	327	0	0	1183	50	0
2018-05-21	2176	49	0	0	0	569	0	0	0	49	0	0	0	0	0	0	0	49	0	0	0	0	25	124	0	0	1237	74	0
2018-05-22	9503	99	0	74	0	1881	1708	0	0	25	25	0	49	371	0	0	0	0	0	0	0	0	1237	446	0	0	3514	74	0
2018-05-23	7869	74	0	0	0	3242	1782	0	0	0	0	0	173	0	25	0	0	0	25	0	0	0	49	569	0	0	1856	74	0
2018-05-24	9924	25	0	0	0	3613	2153	0	0	25	25	0	173	0	0	0	0	25	0	0	0	0	25	866	0	0	2945	49	0
2018-05-25	13365	529	0	76	0	7173	1837	0	0	151	101	0	101	0	101	0	0	151	0	25	0	0	176	956	25	176	1686	101	0
2018-05-29	13491	529	0	50	0	6846	881	0	0	76	50	0	50	0	25	25	0	0	0	0	0	0	50	1359	0	101	3348	101	0
2018-05-30	8835	252	0	0	0	4379	1435	0	0	101	50	0	101	0	0	0	0	25	0	0	0	0	0	906	0	101	1435	50	0
2018-05-31	8447	223	0	173	0	2772	1089	0	594	25	151	0	227	0	25	0	0	0	25	0	0	0	74	1040	0	124	1856	49	0
2018-06-01	33855	831	0	428	0	21419	1007	0	0	378	151	0	327	0	0	0	0	0	25	0	0	0	101	1737	0	0	7375	76	0
2018-06-04	21596	856	0	0	0	11553	1158	0	0	76	50	0	327	0	0	0	0	0	101	50	0	0	50	1057	0	126	6091	101	0
2018-06-05	15429	101	0	25	0	8910	403	0	0	50	76	0	0	0	0	0	0	0	0	0	0	0	0	906	25	0	4933	0	0
2018-06-06	8430	50	0	25	0	4505	780	50	0	0	76	0	25	0	0	0	0	0	0	25	0	76	126	654	0	25	1963	50	0
2018-06-07	6185	198	0	49	0	470	2178	0	0	99	74	0	297	0	0	0	0	0	25	0	0	0	49	940	0	0	1757	49	0
2018-06-08	7022	201	0	50	0	1863	1309	0	0	25	50	0	126	0	0	0	0	0	0	0	0	0	50	680	0	101	2517	50	0
2018-06-11	4707	25	0	126	0	126	881	0	151	0	0	0	101	0	0	0	0	0	0	0	0	0	101	780	0	0	2416	0	0
2018-06-12	11854	101	0	25	0	5109	1737	0	25	0	0	0	201	0	0	0	0	0	0	0	0	0	0	1057	0	50	3448	101	0
2018-06-13	20539	403	0	101	0	9363	2089	0	25	50	50	0	227	0	25	0	0	0	0	25	0	0	76	1284	0	25	6695	101	0
2018-06-14	27485	529	0	101	0	16939	1661	0	0	201	101	0	302	0	50	25	0	25	0	126	0	0	151	1938	0	25	5185	126	0
2018-06-15	27613	680	0	101	0	12308	6569	0	0	176	227	0	453	0	50	0	0	0	25	76	0	0	101	2039	0	101	4606	101	0
2018-06-18	16636	252	0	176	0	6821	2114	50	0	126	176	0	378	0	0	0	0	151	0	50	0	0	176	2290	25	76	3725	50	0
2018-06-19	11378	579	0	176	0	3725	1233	50	0	101	101	0	227	0	25	0	0	0	0	76	0	0	76	982	0	176	3750	101	0
2018-06-20	12759	126	0	101	0	3272	1586	25	327	25	50	0	1082	0	25	0	0	0	50	50	0	0	176	1384	0	0	4430	50	0
2018-06-21	12558	151	0	25	0	3270	1712	0	428	151	25	0	453	0	0	0	0	101	25	101	0	0	50	1460	0	0	4505	101	0
2018-06-22	5225	26	0	26	0	1792	947	0	154	0	26	0	512	0	0	0	0	0	0	0	0	0	26	538	0	0	1127	51	0
2018-06-25	13820	126	0	227	0	5311	1863	0	0	50	76	0	856	0	0	0	0	0	50	25	0	0	277	1712	0	50	3096	101	0
2018-06-26	21582	198	0	25	0	11187	1931	0	0	74	0	0	965	0	25	0	0	0	25	25	0	0	173	1534	0	25	5296	99	0
2018-06-27	18827	201	0	352	0	6343	2341	0	50	126	76	0	252	0	0	0	0	25	0	126	0	0	201	1611	0	126	6871	126	0
2018-06-28	15655	76	0	25	0	8432	2089	0	0	25	25	0	428	0	50	0	0	0	50	25	0	0	176	881	0	25	3272	76	0
2018-06-29	14096	252	0	25	0	2517	3624	25	25	101	25	0	705	0	50	0	0	76	50	101	0	0	277	2819	0	76	3121	227	0
2018-07-02	17449	421	0	272	0	3811	1435	0	0	124	49	0	124	0	25	0	0	0	0	223	0	0	0	2525	25	74	8242	99	0
2018-07-03	14503	149	0	198	0	2178	1510	0	49	0	0	0	866	0	0	0	0	49	0	0	0	0	0	1089	25	49	8242	99	0
2018-07-05	13968	201	0	478	0	4757	1535	0	327	0	25	0	302	0	0	0	101	76	0	76	0	50	0	1561	50	50	4278	101	0
2018-07-06	16032	352	0	705	0	5739	831	25	101	50	0	0	252	0	25	0	0	0	0	201	0	50	50	1636	0	0	5965	50	0
2018-07-09	9330	371	0	99	0	5247	470	25	0	49	0	0	346	0	0	0	0	0	0	124	0	0	0	1040	0	0	1485	74	0
2018-07-10	10643	272	0	149	0	4925	1064	25	0	149	25	0	297	0	0	0	0	0	0	223	0	0	49	1658	0	99	1634	74	0
2018-07-11	9381	421	0	25	0	3193	1089	0	0	25	74	0	1015	0	0	25	0	173	0	74	0	25	99	1337	0	74	1658	74	0
2018-07-12	6262	247	0	25	0	1708	421	0	0	149	74	0	792	0	49	0	0	0	0	124	0	0	25	1262	0	0	1287	99	0
2018-07-13	18514	619	0	99	0	9133	1015	0	0	74	124	0	446	0	0	0	0	25	0	173	0	0	25	2326	0	0	4331	124	0
2018-07-16	13413	223	0	421	0	8860	520	0	0	49	74	0	346	0	0	0	0	0	25	74	0	0	49	916	0	0	1757	99	0
2018-07-17	26882	881	0	201	0	18399	705	0	0	126	277	0	352	0	0	50	0	0	0	151	0	0	101	2165	0	0	3348	126	0
2018-07-18	16916	352	0	101	0	9288	1309	50	0	25	76	0	982	0	0	0	0	0	0	201	0	0	76	2240	0	76	2039	101	0
2018-07-19	6342	176	0	0	0	2643	730	50	0	50	76	0	1007	0	0	25	0	0	25	76	0	0	25	881	0	25	503	50	0
2018-07-20	44727	503	0	1913	0	37377	629	50	0	76	50	0	705	0	0	0	277	0	50	126	0	0	101	1007	0	76	1661	126	0
2018-07-23	17645	198	0	49	0	11459	470	0	0	74	0	0	643	0	25	0	0	0	49	25	0	0	124	1411	0	0	3044	74	0
2018-07-24	23733	495	0	99	0	14083	1361	25	0	74	74	0	1881	0	0	0	0	0	0	74	0	0	74	2054	0	49	3217	173	0
2018-07-25	23932	495	0	25	0	15345	1534	0	0	198	74	0	1683	0	49	0	0	49	0	124	0	25	49	1757	0	0	2376	149	0
2018-07-26	24056	643	0	25	0	15469	1287	0	0	173	25	0	1510	0	49	49	0	74	25	346	0	0	99	1658	0	124	2351	149	0
2018-07-27	32100	1089	0	1485	0	22225	371	0	0	223	198	0	668	0	25	0	0	0	0	421	0	0	124	1856	0	173	3069	173	0
2018-07-30	26528	881	0	654	0	15454	1082	0	0	403	101	0	1485	0	0	126	0	0	0	478	0	25	151	2643	0	201	2718	126	0
2018-07-31	12182	352	0	151	0	6443	529	0	0	101	151	0	831	0	0	50	0	0	0	201	0	0	50	1384	0	76	1737	126	0
2018-08-01	12207	579	0	50	0	6771	201	50	0	76	101	0	780	0	25	50	0	0	0	478	0	0	176	1586	0	151	982	151	0
2018-08-02	27233	176	0	956	0	20463	579	0	0	126	101	0	956	0	25	101	0	25	0	252	0	25	302	1384	0	50	1586	126	0
2018-08-03	33502	1284	0	428	0	23559	604	76	0	277	176	0	881	0	50	76	654	0	0	151	0	0	126	1611	0	101	3297	151	0
2018-08-06	33878	856	0	1057	0	25773	503	126	0	151	151	0	604	0	76	101	503	0	0	201	0	0	227	1409	0	76	1938	126	0
2018-08-07	8094	99	0	99	0	2822	247	0	619	25	149	0	817	0	74	0	0	0	0	198	0	0	173	1188	0	99	1386	99	0
2018-08-08	15371	124	0	49	0	3762	297	0	4183	25	25	0	1312	0	0	0	0	0	0	124	0	49	322	1015	0	0	3985	99	0
2018-08-09	51875	544	0	569	0	43015	619	0	0	49	223	0	1188	0	74	149	0	0	0	272	0	0	74	940	0	25	4010	124	0
2018-08-10	50767	1485	0	1057	0	41504	629	0	0	327	176	0	705	0	76	101	0	0	0	252	0	0	176	1762	0	0	2416	101	0
2018-08-13	24848	297	0	25	0	15642	2425	49	0	99	99	0	2153	0	49	0	0	25	0	173	0	0	25	2228	0	0	1460	99	0
2018-08-14	27101	446	0	173	0	15914	1634	99	0	247	198	0	1732	0	99	124	0	74	0	1188	0	0	149	2252	0	173	2475	124	0
2018-08-15	31160	956	0	982	0	21948	1032	25	0	378	151	0	1082	0	176	25	0	25	0	579	0	0	176	1762	0	101	1636	126	0
2018-08-16	28164	594	0	718	0	15419	916	49	0	124	49	0	1287	0	0	49	0	49	0	495	0	0	247	2599	0	173	5272	124	0
2018-08-17	10989	149	0	49	0	5247	495	0	223	74	0	0	767	0	99	0	0	25	0	223	0	0	99	1089	0	0	2351	99	0
2018-08-20	29159	956	0	730	0	15026	2869	25	0	201	201	0	2366	0	101	157	0	25	0	529	0	0	227	2366	0	151	3121	108	0
2018-08-21	7425	76	0	0	0	2114	579	0	76	50	0	0	151	0	126	0	151	50	0	25	0	0	50	1158	76	0	2240	503	0
2018-08-22	28534	247	0	74	0	18266	1138	0	297	49	99	0	1287	0	74	74	74	0	0	470	0	0	25	1435	0	0	4826	99	0
2018-08-23	30047	322	0	124	0	17770	2450	0	0	25	124	0	1609	0	124	49	0	0	0	272	0	0	124	2970	0	0	3886	198	0
2018-08-24	38040	866	0	1015	0	26383	1138	49	0	446	247	0	1213	0	99	99	0	99	0	446	0	0	297	2203	0	0	3267	173	0
2018-08-27	65767	1812	0	2064	0	48174	1686	101	0	252	352	0	1057	0	252	176	0	0	101	126	0	0	201	4304	0	176	4757	176	0
2018-08-28	35068	2273	0	2846	0	17647	1510	74	0	74	149	0	1683	0	198	149	0	25	99	346	0	0	396	3688	0	223	3465	223	0
2018-08-29	39253	520	0	743	0	20740	2500	198	495	149	297	0	1237	0	74	0	74	0	0	520	0	49	247	5123	272	124	5767	124	0
2018-08-30	24255	49	0	149	0	13514	841	74	99	49	0	0	965	0	99	49	0	25	0	124	0	0	74	1040	0	25	6955	124	0
2018-08-31	9949	49	0	99	0	4356	916	0	0	25	74	0	1386	0	0	49	0	0	0	0	0	0	25	940	0	0	1931	99	0
2018-09-04	14229	99	0	247	0	1856	2846	25	0	0	99	0	3168	0	74	25	0	0	49	74	0	0	74	2574	49	25	2846	99	0
2018-09-05	80759	1732	0	1807	0	59944	4307	49	0	272	421	0	2920	0	149	124	0	0	0	149	0	25	74	2079	49	173	6262	223	0
2018-09-06	28592	1183	0	1863	0	15932	1258	76	453	252	252	0	1057	0	151	25	0	201	0	453	0	25	327	2089	0	25	2844	126	0
2018-09-07	20940	151	0	25	0	7324	1963	0	403	0	25	0	2542	0	0	25	302	0	25	327	0	0	252	3121	0	25	4354	76	0
2018-09-10	17668	1138	0	346	0	7499	1286	25	0	74	124	0	1262	0	0	25	0	0	0	346	0	25	49	3291	0	297	1757	124	0
2018-09-11	11729	198	0	99	0	2970	2475	0	0	49	49	0	1782	0	49	25	0	49	0	198	0	0	346	2079	0	49	1188	124	0
2018-09-12	10272	446	0	74	0	3762	1486	0	0	470	371	0	718	0	149	49	0	99	0	74	0	0	124	1015	0	74	1237	124	0
2018-09-13	16655	668	0	693	0	7871	1732	0	0	396	569	0	940	0	297	0	0	0	0	198	0	25	99	1460	0	49	1559	99	0
2018-09-14	11632	495	0	124	0	4901	1634	0	0	173	173	0	643	0	173	49	0	124	0	74	0	0	173	1188	0	149	1435	124	0
2018-09-17	30419	718	0	817	0	24354	470	0	0	173	173	0	743	0	149	0	0	74	0	149	0	0	74	866	0	25	1485	149	0
2018-09-18	34922	1386	0	1881	0	26482	1114	0	0	297	124	0	718	0	124	25	0	49	0	173	0	0	149	1089	0	49	1138	124	0
2018-09-19	16976	470	0	322	0	8563	446	0	74	49	25	0	1262	0	49	0	0	198	0	99	0	0	272	1856	49	49	3069	124	0
2018-09-20	14848	173	0	74	0	5247	965	25	1337	0	49	0	1213	0	99	0	470	49	0	198	0	0	99	1831	74	0	2846	99	0
2018-09-21	58954	2178	0	2425	0	37397	891	25	0	569	396	0	1460	0	297	0	1486	149	0	272	0	49	99	3044	25	198	7648	346	0
2018-09-24	9779	520	0	198	0	3713	693	25	0	149	297	0	817	0	74	25	0	0	421	74	0	49	223	1312	0	25	1040	124	0
2018-09-25	8193	619	0	124	0	1609	1064	25	0	74	297	0	693	0	99	0	0	247	0	99	0	25	99	1089	0	149	1782	99	0
2018-09-26	39748	619	0	346	0	17325	1015	0	173	247	396	0	940	0	223	49	0	25	99	371	0	0	322	3292	74	25	14058	149	0
2018-09-27	45884	680	0	151	0	28442	629	25	0	327	906	0	831	0	252	25	76	50	0	201	0	25	151	1409	0	50	11528	126	0
2018-09-28	22549	916	0	693	0	12623	569	0	0	124	1040	0	371	0	322	0	446	0	99	99	0	0	297	1262	25	0	3514	149	0
2018-10-01	13438	247	0	247	0	6583	1015	25	0	124	149	0	668	0	74	0	0	124	0	173	0	0	99	1732	25	0	2054	99	0
2018-10-02	11584	198	0	99	0	4158	866	25	0	49	322	0	396	0	74	25	0	0	149	74	0	0	396	1040	0	0	3589	124	0
2018-10-03	6213	49	0	25	0	149	1213	25	0	149	74	0	446	0	25	0	0	0	0	25	0	0	247	668	49	0	2945	124	0
2018-10-04	45983	1686	0	1208	0	32846	931	126	0	453	654	0	529	0	176	50	0	201	0	151	0	0	227	2240	0	50	4228	227	0
2018-10-05	17250	594	0	544	0	5816	619	49	0	173	495	0	866	0	74	49	0	149	25	149	0	0	322	3490	25	0	3638	173	0
2018-10-08	16062	396	0	74	0	10247	173	0	0	198	495	0	693	0	49	0	0	124	0	74	0	0	99	2450	0	0	891	99	0
2018-10-09	63236	1337	0	1634	0	40936	4405	25	0	173	346	0	544	0	25	124	0	0	149	520	0	0	124	3638	0	49	8935	272	0
2018-10-10	39254	767	0	792	0	26730	1361	124	0	223	446	0	1089	0	99	99	0	223	0	371	0	25	272	2549	25	0	3861	198	0
2018-10-11	39031	940	0	569	0	18018	1634	49	1015	223	421	0	743	0	173	99	0	74	0	124	0	0	223	2945	99	0	11435	247	0
2018-10-12	22466	544	0	346	0	13736	470	0	0	173	940	0	0	0	292	0	0	0	0	173	0	0	0	2500	0	0	3119	173	0
2019-04-01	174	0	0	0	0	25	0	0	0	0	0	0	0	0	124	0	0	0	0	0	0	0	0	25	0	0	0	0	0
2019-04-02	95	0	0	0	0	47	24	0	0	0	0	0	0	0	0	0	0	0	0	0	0	0	0	0	0	0	24	0	0
2019-04-03	480	0	0	0	0	24	0	0	0	0	0	0	0	24	48	0	0	0	0	0	0	0	0	168	0	0	216	0	0
2019-04-04	816	0	0	0	0	173	0	0	0	0	0	0	0	0	99	0	0	0	0	0	0	0	25	173	0	0	297	49	0
2019-04-05	1004	685	0	0	0	114	0	0	0	0	0	0	0	0	0	0	0	0	0	0	0	0	68	137	0	0	0	0	0
2019-04-08	2748	0	0	0	0	1287	0	0	0	25	0	0	50	0	50	0	0	0	0	0	0	0	25	247	0	0	1064	0	0
2019-04-09	4554	25	0	0	0	4178	25	0	0	25	0	0	0	0	25	25	0	0	0	0	0	25	0	50	0	0	151	25	0
2019-04-10	1485	0	0	0	0	1021	0	0	0	0	0	0	23	0	46	0	0	0	0	0	0	0	0	70	23	0	302	0	0
2019-04-11	1015	0	0	0	0	891	0	0	0	0	0	0	0	0	25	0	0	0	0	0	0	0	0	25	0	0	74	0	0
2019-04-12	1511	0	0	0	0	512	26	0	128	0	26	0	0	51	77	0	0	0	0	0	0	0	0	128	0	0	563	0	0
2019-04-13	0	0	0	0	0	0	0	0	0	0	0	0	0	0	0	0	0	0	0	0	0	0	0	0	0	0	0	0	0
2019-04-15	0	0	0	0	0	0	0	0	0	0	0	0	0	0	0	0	0	0	0	0	0	0	0	0	0	0	0	0	0
2019-04-16	25	0	0	0	0	0	0	0	0	0	0	0	0	0	0	0	0	0	0	0	25	0	0	0	0	0	0	0	0
2019-04-17	1336	0	0	0	0	421	0	0	0	0	0	0	0	0	74	0	0	0	0	0	0	0	0	346	0	0	495	0	0
2019-04-18	1434	0	0	24	0	755	97	0	0	73	0	0	0	24	122	0	0	0	0	0	0	0	24	170	24	24	97	0	0
2019-04-19	1737	644	0	0	0	644	99	0	0	0	0	0	25	0	50	0	0	0	0	0	0	0	25	250	0	0	0	0	0
2019-04-22	0	0	0	0	0	0	0	0	0	0	0	0	0	0	0	0	0	0	0	0	0	0	0	0	0	0	0	0	0
2019-04-23	3341	46	0	0	0	1207	70	46	0	23	162	0	93	70	0	0	0	0	0	0	0	0	116	302	46	23	1137	0	0
2019-04-24	1007	0	0	0	0	403	201	25	25	0	0	0	0	0	25	0	0	0	0	0	0	0	25	101	0	0	126	76	0
2019-04-25	1132	0	0	0	0	354	0	24	0	0	0	0	118	0	94	0	0	0	0	0	0	0	0	165	0	0	377	0	0
2019-04-26	1032	0	0	0	0	126	176	0	277	0	0	0	0	0	0	0	0	0	0	0	0	0	0	151	0	0	302	0	0
2019-04-29	378	0	0	0	0	76	50	0	0	0	0	0	0	25	76	0	0	0	0	0	0	0	25	76	0	0	50	0	0
2019-04-30	594	0	0	0	0	74	0	49	0	0	0	49	0	0	0	0	74	0	0	0	0	0	50	50	50	0	198	0	0
2019-05-01	616	0	0	26	0	77	77	0	51	0	0	0	0	26	0	0	0	0	0	0	0	0	0	128	0	0	205	26	0
2019-05-02	2645	0	0	0	0	70	70	46	0	0	0	209	46	0	23	0	0	0	0	0	0	0	93	162	0	0	1926	0	0
2019-05-03	1255	0	0	77	0	307	179	0	77	0	0	0	0	26	26	0	0	0	26	0	0	0	0	0	0	0	486	51	0
2019-05-06	3680	0	0	146	0	1461	219	0	24	24	0	0	0	1120	4	0	0	0	0	0	0	0	0	73	0	0	536	73	0
2019-05-07	2311	0	0	0	0	660	24	24	0	0	0	94	24	0	0	0	0	0	0	0	0	0	0	118	0	0	1367	0	0
2019-05-08	1662	0	0	126	0	50	76	0	76	0	0	0	0	227	0	25	0	0	0	0	0	0	25	76	25	0	931	25	0
2019-05-09	5091	0	0	0	0	896	118	47	0	71	0	47	71	0	0	0	47	0	0	0	0	0	47	306	47	0	3394	0	0
2019-05-10	11744	0	0	0	0	503	297	23	0	46	0	206	0	0	23	0	114	0	0	23	0	0	114	251	23	0	10121	0	0
2019-05-13	1089	25	0	0	0	173	124	0	74	25	0	0	0	74	0	74	0	0	0	0	0	0	0	25	0	0	470	25	0
2019-05-14	1368	0	0	0	0	212	330	24	0	0	0	0	0	0	0	0	0	0	0	0	0	0	47	71	0	0	684	0	0
2019-05-15	1126	0	0	51	0	154	307	0	0	0	26	0	0	51	102	51	0	26	0	0	0	0	26	102	0	0	179	51	0
2019-05-16	3442	0	0	0	0	817	371	0	0	25	25	198	25	0	0	0	25	0	0	0	0	0	0	198	25	25	1708	0	0
2019-05-17	8633	0	0	529	25	830	478	0	428	50	0	0	25	428	50	0	0	0	76	0	0	0	101	126	50	0	5336	101	0
2019-05-20	10089	0	0	947	0	1229	333	26	77	26	0	0	0	2970	0	26	0	51	0	0	0	0	0	282	0	0	4020	102	0
2019-05-21	2377	0	0	25	0	446	247	0	99	0	0	0	0	99	0	0	0	25	0	0	0	0	0	0	0	25	1386	25	0
2019-05-22	7106	0	0	0	0	668	173	25	0	50	0	74	25	0	50	0	50	0	0	0	0	0	25	149	25	0	5792	0	0
2019-05-23	7737	24	0	479	0	766	96	192	0	0	0	72	24	0	0	0	120	0	0	0	0	0	120	263	0	24	5557	0	0
2019-05-24	7574	0	0	446	0	891	297	0	25	74	0	0	0	1138	25	49	223	25	0	0	0	0	0	322	0	0	4010	49	0
2019-05-28	21181	0	0	757	0	2213	560	252	0	56	56	532	140	0	0	0	280	0	0	0	0	0	196	308	28	56	15747	0	0
2019-05-29	18599	27	0	1350	0	1134	567	999	162	0	0	486	27	0	27	0	324	0	0	0	0	0	135	185	27	27	13122	0	0
2019-05-30	11289	0	0	767	0	668	792	223	0	248	0	149	25	0	50	0	1238	0	0	0	0	0	74	223	0	25	6807	0	0
2019-05-31	10931	0	0	511	73	511	1680	0	0	24	0	0	170	390	73	0	0	0	0	0	0	49	0	341	0	49	6987	73	0
2019-06-03	4134	0	0	49	25	891	446	0	0	25	25	0	25	99	0	74	0	25	0	0	0	0	25	247	0	0	2178	0	0
2019-06-04	3023	26	0	0	0	743	205	154	0	51	0	0	0	0	0	0	0	0	0	0	0	0	26	51	0	0	1767	0	0
2019-06-05	7103	0	0	396	25	792	668	0	99	25	0	0	25	297	49	0	0	25	25	0	0	0	99	297	0	25	4207	49	0
2019-06-06	8775	0	0	405	0	135	567	108	0	216	135	81	0	0	0	0	0	0	0	0	0	0	81	135	54	27	6831	0	0
2019-06-07	3305	0	0	51	128	333	922	0	0	0	0	0	51	154	26	26	0	26	0	0	0	0	0	205	0	0	1357	26	0
2019-06-10	7989	51	0	205	77	743	563	0	0	51	0	0	307	179	128	26	0	26	26	0	0	0	77	435	26	51	4967	51	0
2019-06-11	12796	25	0	198	25	3539	371	0	0	0	25	0	124	173	124	0	74	124	25	0	0	0	74	767	0	0	7054	74	0
2019-06-12	5919	50	0	25	0	2203	173	0	0	25	75	50	25	0	0	0	99	0	0	0	0	0	50	124	0	0	3020	0	0
2019-06-13	8700	52	0	52	0	1224	26	52	0	26	0	78	0	0	0	0	703	0	0	0	0	0	0	130	26	26	6305	0	0
2019-06-14	11684	0	0	146	0	1509	243	0	219	73	0	0	219	414	170	73	0	0	0	0	0	0	0	487	0	49	7985	97	0
2019-06-17	13630	24	0	263	0	647	671	144	0	120	24	431	21	0	0	0	3	0	0	0	0	0	0	168	0	24	11090	0	0
2019-06-18	7129	0	0	149	173	891	817	25	124	49	0	0	198	25	25	74	223	25	0	0	0	0	0	149	0	25	4108	49	0
2019-06-19	4084	0	0	25	74	495	1040	0	0	0	0	0	322	25	173	0	173	0	173	0	0	25	25	297	0	0	1188	49	0
2019-06-20	5454	0	0	81	0	972	648	81	0	81	0	108	0	0	81	0	189	0	0	0	0	0	0	81	0	0	3132	0	0
2019-06-21	20642	16187	0	272	0	866	1955	321	0	50	0	272	173	0	25	0	248	0	0	0	0	0	50	223	0	0	0	0	0
2019-06-24	15863	0	0	297	25	1609	2054	0	247	49	0	0	223	1287	49	99	0	49	0	149	0	25	0	841	0	0	8786	74	0
2019-06-25	16652	24	0	463	73	1315	828	0	0	73	24	0	73	1558	0	122	0	73	49	49	0	0	24	414	0	24	11296	170	0
2019-06-26	15919	97	0	365	97	3944	1120	0	97	195	0	0	219	1095	24	0	0	609	0	0	0	24	24	633	0	0	7206	170	0
2019-06-27	15385	24	0	268	73	1558	876	0	560	0	24	0	219	195	24	24	0	292	0	49	0	24	49	609	0	49	10371	97	0
2019-06-28	13827	24	0	560	0	1607	1071	0	195	73	0	0	316	487	97	0	219	49	0	24	0	0	0	243	0	49	8740	73	0
2019-07-01	18670	73	0	560	73	1266	876	24	438	0	0	0	316	438	0	73	0	73	0	0	0	24	0	1047	0	24	13122	243	0
2019-07-02	15432	49	0	584	49	2848	609	0	268	24	0	0	536	316	97	0	97	24	0	24	0	24	0	1071	24	0	8691	97	0
2019-07-03	13861	25	0	198	25	1337	520	74	396	25	25	0	272	198	49	49	0	0	25	25	0	49	25	1337	25	0	8984	198	0
2019-07-08	18763	0	0	990	0	817	545	74	0	74	149	124	223	0	25	0	470	0	0	297	0	0	50	322	0	0	14281	322	0
2019-07-09	13812	0	0	224	0	1177	392	140	0	56	168	0	448	0	84	0	1849	0	0	0	0	0	56	420	56	0	8630	112	0
2019-07-10	10772	50	0	151	25	1032	730	0	227	50	0	0	252	201	101	25	0	151	0	0	0	0	25	1208	0	25	6318	201	0
2019-07-11	16235	154	0	154	0	5556	256	358	0	102	77	205	52	0	26	0	717	1050	0	0	0	0	102	512	154	26	6580	154	0
2019-07-12	14479	49	0	124	25	1931	198	25	223	25	0	0	792	173	49	0	0	49	0	0	0	0	0	1906	0	322	8390	198	0
2019-07-15	12844	0	0	272	25	1955	322	0	371	99	74	0	544	594	198	0	0	149	0	25	0	49	99	396	0	0	7425	247	0
2019-07-16	6030	59	0	30	0	2198	89	119	0	0	119	0	119	0	0	0	446	0	0	0	0	0	89	327	0	30	2346	59	0
2019-07-17	11780	0	0	198	0	421	544	0	49	0	0	0	371	322	247	124	99	25	25	0	0	0	49	718	0	0	8489	99	0
2019-07-18	14977	74	0	50	0	5272	347	297	0	198	124	50	718	0	0	0	941	0	0	0	0	0	198	594	25	25	5767	297	0
2019-07-19	22218	30	0	30	0	4960	624	178	0	89	0	30	208	0	0	0	2376	0	0	0	0	0	149	535	30	119	12266	594	0
2019-07-22	14543	0	0	128	51	2765	384	0	26	26	0	0	435	128	0	0	154	333	0	0	0	0	0	1024	0	0	8859	230	0
2019-07-23	13784	56	0	728	0	4091	672	0	0	28	0	112	84	0	0	0	224	0	0	0	0	0	28	1317	84	28	6192	140	0
2019-07-24	13335	76	0	25	76	4682	1409	0	0	25	25	0	680	151	0	101	0	0	0	0	0	50	25	856	0	50	4953	151	0
2019-07-25	7278	30	0	297	0	1901	1129	0	0	0	89	30	505	0	30	0	178	0	0	119	0	0	89	1010	0	0	1812	59	0
2019-07-26	6044	102	0	128	0	1280	512	0	0	26	0	0	410	0	51	26	102	0	26	0	0	26	26	717	0	26	2432	154	0
2019-07-29	10915	173	0	124	25	3861	544	25	25	74	25	0	495	149	74	25	223	25	0	25	0	0	74	792	49	124	3811	173	0
2019-07-30	13630	97	0	170	0	2045	341	24	24	73	0	24	316	316	24	24	390	122	0	0	0	0	97	1315	24	0	8082	122	0
2019-07-31	12596	49	0	124	124	5767	396	0	25	49	0	0	594	74	0	0	0	74	0	49	0	25	74	841	0	0	4133	198	0
2019-08-01	7634	0	0	178	0	1663	238	0	0	0	0	149	505	0	0	0	238	0	0	0	0	0	0	832	0	0	3772	59	0
2019-08-02	0	0	0	0	0	0	0	0	0	0	0	0	0	0	0	0	0	0	0	0	0	0	0	0	0	0	0	0	0
2019-08-03	10908	27	0	27	0	4725	486	0	0	81	0	0	459	0	27	0	0	0	0	0	0	0	54	675	0	27	4185	135	0
2019-08-05	10908	27	0	27	0	4725	486	81	0	0	0	0	459	0	27	0	0	0	0	0	0	0	54	675	0	27	4185	135	0
2019-08-06	12116	198	0	173	25	7350	223	0	0	124	0	0	322	0	49	0	74	272	124	49	0	49	49	223	49	70	2495	198	0
2019-08-07	9664	0	0	146	0	1534	341	0	170	73	24	0	682	341	73	24	97	49	0	0	0	49	73	316	0	0	5429	243	0
2019-08-08	17458	54	0	0	0	12712	475	0	0	178	0	297	416	0	0	0	119	0	0	0	0	0	119	594	59	59	2138	238	0
2019-08-09	15677	97	0	146	73	7668	97	0	0	268	0	0	1266	0	97	24	487	49	0	73	0	0	49	706	0	0	4358	219	0
2019-08-12	21386	124	0	0	0	16756	0	50	0	223	0	99	545	0	0	0	396	0	0	0	0	0	74	396	0	0	2673	50	0
2019-08-13	9699	0	0	49	0	2945	223	25	124	49	25	0	396	198	25	49	396	272	0	0	0	0	172	198	49	0	4430	74	0
2019-08-14	19973	173	0	99	0	7549	396	0	0	49	25	0	916	173	49	25	1906	99	25	0	0	25	247	520	0	0	7524	173	0
2019-08-15	15794	50	0	50	0	8118	428	50	0	25	25	91	817	0	0	0	891	0	0	0	0	0	124	1386	173	25	3465	76	0
2019-08-16	9455	26	0	26	0	4116	547	26	0	52	26	0	599	0	104	0	677	0	0	0	0	0	52	1042	0	0	1980	182	0
2019-08-19	27298	0	0	297	99	13489	2079	0	74	49	0	0	619	446	0	74	49	124	0	49	0	0	0	767	25	0	8811	247	0
2019-08-20	33237	178	0	356	0	14494	1901	238	0	356	0	59	475	0	59	0	327	0	0	0	0	0	59	713	267	0	12805	950	0
2019-08-21	22423	25	0	74	124	9553	891	0	25	49	0	0	297	272	149	99	223	49	0	25	0	0	99	470	0	0	9727	272	0
2019-08-22	49359	238	0	238	0	18711	2435	59	0	178	119	653	1841	0	59	0	1010	0	0	0	0	0	119	297	356	59	22334	653	0
2019-08-23	20120	99	0	99	149	7524	1089	0	0	74	49	0	495	371	173	124	223	124	0	49	0	49	74	594	0	0	8489	272	0
2019-08-26	19038	97	0	73	49	8618	511	0	49	341	49	24	536	97	219	97	0	73	0	146	0	122	122	1047	0	24	6281	463	0
2019-08-27	18512	27	0	53	0	5118	292	0	0	27	27	663	424	0	0	0	1671	0	0	0	0	0	53	239	27	53	9228	610	0
2019-08-28	41627	124	0	371	173	25542	173	0	49	940	198	0	272	25	74	99	74	173	25	74	0	0	149	1163	74	74	11459	297	25
2019-08-29	24662	487	0	122	49	10322	292	0	0	779	122	0	341	0	49	24	49	97	0	73	0	49	97	682	73	49	10760	146	0
2019-08-30	26183	223	0	297	25	11929	693	0	74	297	49	0	470	149	49	49	544	371	0	49	0	25	99	1040	25	25	9454	247	0
2019-09-03	22669	74	0	74	0	9281	569	0	99	124	74	25	643	74	49	74	0	49	25	25	0	25	322	792	0	0	10024	247	0
2019-09-04	34502	223	0	470	124	17251	421	0	0	421	0	25	346	223	124	0	0	0	25	25	0	0	74	767	99	74	13538	272	0
2019-09-05	14607	0	0	81	0	2511	918	0	0	135	0	54	1026	0	27	0	162	0	0	0	0	0	27	189	27	27	9099	324	0
2019-09-06	13146	149	0	0	0	6207	535	89	0	256	0	0	950	0	89	0	356	0	0	59	0	0	178	238	30	30	3653	327	0
2019-09-09	21383	0	0	49	124	5049	1584	25	173	74	49	0	916	0	49	0	49	25	0	0	25	0	124	1435	0	0	11187	446	0
2019-09-10	21387	119	0	0	0	8494	1366	0	0	386	89	356	861	0	149	0	832	0	0	0	0	0	119	389	0	89	7960	178	0
2019-09-11	39472	297	0	416	0	23136	1396	0	0	238	0	119	891	0	178	0	980	0	0	89	0	0	119	297	119	119	10098	980	0
2019-09-12	31479	195	0	584	24	15751	682	0	219	170	146	0	365	49	49	49	0	49	0	49	0	0	73	828	49	73	11856	219	0
2019-09-13	16211	198	0	198	49	6336	149	25	0	149	74	0	173	0	25	74	446	25	0	25	0	49	99	470	0	74	7400	173	0
2019-09-16	18265	124	0	74	25	3044	544	0	0	99	99	0	396	0	149	49	99	99	0	0	0	25	49	841	25	25	12375	124	0
2019-09-17	11481	49	0	49	49	3168	668	0	25	74	25	0	247	0	25	25	99	74	0	74	0	74	173	767	25	0	5618	173	0
2019-09-18	23832	219	0	268	73	8740	2873	0	0	170	97	0	511	0	219	0	49	0	24	170	0	0	146	633	0	49	9348	243	0
2019-09-19	40925	475	0	0	0	24948	2435	0	0	238	267	0	891	0	59	0	238	0	0	297	0	0	178	59	59	29	10514	238	0
2019-09-20	43414	25	0	0	0	17449	2525	0	0	99	198	0	743	0	74	0	743	0	0	198	0	0	223	198	0	124	20048	767	0
2019-09-23	35472	0	0	560	122	9932	682	0	243	49	73	0	430	2994	49	97	306	170	0	0	24	24	24	876	24	0	18550	243	0
2019-09-24	42395	99	0	866	0	21533	619	0	0	544	173	0	297	396	322	25	74	223	25	124	0	49	49	990	49	49	15394	495	0
2019-09-25	30942	341	0	949	73	17382	609	0	73	633	97	0	268	0	122	49	73	73	0	73	0	73	170	1217	24	0	8180	463	0
2019-09-26	23663	146	0	536	49	10249	609	0	560	341	49	0	487	560	97	49	292	511	0	0	24	0	73	487	24	0	8228	292	0
2019-09-27	16080	224	0	0	0	7313	644	56	0	224	252	28	644	0	140	0	1821	0	0	56	0	0	224	140	28	196	3530	560	0
2019-09-30	12920	0	0	59	0	4871	356	89	0	119	30	89	178	0	119	0	535	0	0	0	0	0	0	89	0	0	6178	208	0
2020-03-23	271	0	0	0	0	74	0	0	0	0	0	0	0	0	49	0	0	0	0	0	0	0	0	99	0	49	0	0	0
2020-03-24	1484	0	0	0	0	396	0	0	0	0	0	0	0	0	49	0	0	0	0	0	0	0	0	74	0	0	940	25	0
2020-03-25	915	0	0	0	0	371	0	0	0	0	25	0	0	0	49	0	0	0	0	0	0	0	99	346	0	0	25	0	0
2020-03-26	2092	24	0	24	0	316	0	0	0	0	0	0	0	438	49	0	0	0	0	0	24	0	24	122	0	0	949	122	0
2020-03-27	1312	25	0	0	0	272	0	0	0	0	0	0	0	49	25	0	0	0	0	0	0	0	0	149	25	0	693	74	0
2020-03-30	1556	0	0	73	0	706	24	24	170	24	49	0	0	0	0	0	73	0	0	0	0	0	0	97	0	24	219	73	0
2020-03-31	445	0	0	0	0	247	0	0	0	0	0	0	0	0	25	0	0	0	0	0	0	0	25	49	0	0	74	25	0
2020-04-01	594	0	0	25	0	173	0	0	0	0	0	0	0	0	0	0	0	25	0	0	0	0	0	173	0	25	173	0	0
2020-04-02	608	0	0	0	0	170	24	0	0	0	24	0	0	0	24	0	0	0	0	0	0	0	49	268	0	0	49	0	0
2020-04-03	371	0	0	0	0	74	0	0	0	0	25	0	0	0	99	0	49	0	0	0	0	0	0	124	0	0	0	0	0
2020-04-06	438	49	0	0	0	146	0	0	24	0	0	0	0	0	24	0	0	0	0	0	0	0	0	122	0	0	73	0	0
2020-04-07	1335	25	0	49	0	247	99	0	124	0	49	0	0	0	25	0	198	49	0	0	0	0	25	74	25	0	346	0	0
2020-04-08	2400	49	0	0	0	965	99	0	0	0	49	0	0	99	25	49	0	25	25	0	0	0	0	149	0	0	817	49	0
2020-04-09	3688	0	0	0	0	817	0	25	223	0	0	0	0	124	49	0	1089	0	0	0	25	0	99	99	0	0	1089	49	0
2020-04-13	3699	0	0	50	0	730	201	0	151	0	0	0	0	101	25	0	0	0	0	0	0	25	25	126	0	25	2039	201	0
2020-04-14	2822	0	0	24	0	170	0	0	0	0	0	0	24	0	24	0	73	49	0	0	24	0	24	49	0	0	243	49	2069
2020-04-15	743	0	0	0	0	74	99	0	0	0	25	0	0	0	49	0	149	49	0	0	0	0	25	149	0	0	124	0	0
2020-04-16	469	0	0	49	0	124	49	0	0	0	0	0	0	0	25	0	0	49	0	0	0	0	25	49	0	0	99	0	0
2020-04-17	372	25	0	25	0	99	0	0	0	0	25	0	0	0	0	0	0	0	0	0	0	0	0	74	0	0	99	25	0
2020-04-20	778	0	0	0	0	122	24	0	0	0	24	0	0	0	73	0	122	0	0	0	0	0	0	97	0	0	316	0	0
2020-04-21	444	0	0	0	0	173	49	0	0	0	0	0	0	0	0	0	0	0	0	0	0	0	49	99	0	0	74	0	0
2020-04-22	1063	0	0	0	0	49	0	0	0	0	25	0	0	0	173	0	74	49	0	0	0	0	49	495	0	0	149	0	0
2020-04-23	991	0	0	0	0	99	124	25	0	0	0	0	25	0	99	0	0	25	0	0	0	0	25	173	0	0	396	0	0
2020-04-24	1090	25	0	0	0	149	149	0	173	0	0	0	25	0	25	0	0	74	0	0	0	0	25	74	0	0	371	0	0
2020-04-27	421	0	0	0	0	49	99	0	0	0	0	0	0	0	49	0	0	25	0	0	0	0	0	25	25	0	149	0	0
2020-04-28	3844	0	0	24	0	414	24	0	365	24	49	0	0	0	24	0	97	0	0	0	73	0	0	97	0	0	2629	24	0
2020-04-29	4605	25	0	124	0	743	272	0	297	25	0	0	0	0	49	0	421	0	0	0	0	0	223	223	0	0	2178	25	0
2020-04-30	3514	25	0	25	0	223	49	0	990	0	0	0	0	0	0	0	74	0	0	0	0	0	25	297	25	0	1732	49	0
2020-05-01	2004	0	0	173	0	371	74	0	0	0	25	0	0	0	25	0	223	49	0	0	25	0	74	99	0	0	841	25	0
2020-05-04	3440	0	0	25	0	1435	74	0	0	74	0	0	0	0	0	0	149	99	0	0	0	0	0	841	0	25	718	0	0
2020-05-05	741	0	0	25	0	247	99	0	0	0	0	0	0	0	49	0	0	74	0	0	0	0	0	49	0	0	198	0	0
2020-05-06	1287	0	0	124	0	173	124	0	0	49	0	0	0	0	49	0	0	0	0	0	0	0	149	99	0	0	520	0	0
2020-05-07	2450	25	0	49	0	767	198	0	0	0	0	0	0	0	74	25	0	124	0	0	0	0	25	594	0	0	544	25	0
2020-05-08	2599	49	0	25	0	643	124	0	0	0	25	0	0	0	25	0	25	124	0	0	0	0	0	817	25	74	569	74	0
2020-05-11	3613	0	0	149	0	396	74	0	74	0	0	0	0	0	25	0	74	0	0	0	0	0	99	173	0	25	2425	99	0
2020-05-12	3166	0	0	149	0	1213	49	0	0	0	49	0	0	0	0	0	49	0	0	0	0	0	0	643	0	0	965	49	0
2020-05-13	1213	0	0	49	0	346	124	0	149	0	0	0	25	0	0	0	124	25	0	0	0	0	0	74	0	0	272	25	0
2020-05-14	1858	25	0	74	25	446	99	0	0	0	49	0	0	25	124	0	99	25	0	0	0	25	25	396	0	25	371	25	0
2020-05-15	9580	0	0	223	0	124	149	25	891	25	0	0	0	743	49	0	0	0	0	0	25	0	619	643	0	0	5965	99	0
2020-05-18	0	0	0	0	0	0	0	0	0	0	0	0	0	0	0	0	0	0	0	0	0	0	0	0	0	0	0	0	0
2020-05-19	14380	0	0	495	0	5371	99	0	0	0	0	0	0	594	49	0	0	0	0	0	25	0	25	198	0	0	7425	99	0
2020-05-20	11805	0	0	223	0	421	99	0	49	0	0	0	0	272	0	0	0	0	0	0	0	25	99	247	0	0	10296	74	0
2020-05-21	12472	49	0	223	0	1658	371	0	74	25	0	0	0	322	25	0	74	49	0	0	0	0	0	346	0	49	9083	124	0
2020-05-22	6903	25	0	173	74	520	643	0	49	0	0	0	0	247	149	0	223	25	0	0	0	0	74	619	0	49	3959	74	0
2020-05-26	17338	0	0	668	124	1460	89	74	223	25	0	0	49	470	49	0	198	25	25	0	49	49	49	520	0	0	12969	223	0
2020-05-27	16265	223	0	247	99	3787	767	0	124	49	0	49	0	425	0	0	322	99	25	25	0	0	49	1089	25	25	8737	99	0
2020-05-28	10887	49	0	272	49	569	544	0	99	99	0	0	99	371	99	0	49	0	0	0	0	0	124	841	0	25	7474	124	0
2020-05-29	22126	0	0	396	74	569	346	0	965	25	0	0	74	841	25	25	495	0	0	0	0	0	495	1386	0	25	16236	149	0
2020-06-01	0	0	0	0	0	0	0	0	0	0	0	0	0	0	0	0	0	0	0	0	0	0	0	0	0	0	0	0	0
2020-06-02	0	0	0	0	0	0	0	0	0	0	0	0	0	0	0	0	0	0	0	0	0	0	0	0	0	0	0	0	0
2020-06-03	16137	173	0	124	0	2376	594	0	25	49	124	0	25	124	0	25	99	198	0	25	0	74	99	916	49	49	10791	198	0
2020-06-04	15469	0	0	668	0	173	668	0	396	25	49	149	173	173	74	25	149	0	0	0	0	0	297	817	25	25	11410	173	0
2020-06-05	19502	74	0	346	49	2054	1237	0	272	49	25	49	198	495	198	25	149	124	0	25	0	0	124	421	25	74	13291	198	0
2020-06-08	14031	99	0	99	0	2326	520	49	49	25	49	0	247	49	247	25	619	49	25	0	0	0	25	421	0	0	8959	149	0
2020-06-09	15258	68	0	68	0	5265	270	101	0	68	135	304	68	0	101	0	405	0	0	0	0	0	34	135	203	68	7864	101	0
2020-06-10	22977	39	0	391	0	1602	625	78	78	0	0	156	39	0	0	0	860	0	0	0	0	0	39	469	0	78	16530	1993	0
2020-06-11	25598	25	0	680	0	2416	503	0	478	0	76	126	302	831	0	0	0	101	0	0	0	0	25	629	0	0	19104	302	0
2020-06-12	19229	99	0	396	0	6138	396	0	0	74	25	74	124	247	49	0	0	74	0	0	0	0	49	346	0	25	10964	149	0
2020-06-15	8736	99	0	25	49	619	173	0	25	0	173	0	49	0	0	0	74	74	0	25	0	0	495	916	0	74	5742	124	0
2020-06-16	9799	49	0	49	25	544	149	0	74	49	74	0	124	0	74	0	99	124	0	49	0	0	173	1089	0	25	6955	74	0
2020-06-17	6669	49	0	0	0	925	657	0	0	0	0	0	195	0	97	24	0	24	0	0	0	24	49	511	0	24	3968	122	0
2020-06-18	8856	86	0	29	0	1942	800	0	0	0	29	0	200	0	114	0	1057	0	0	0	0	0	0	543	0	0	3970	86	0
2020-06-19	8374	0	0	49	0	1509	414	0	73	0	49	0	122	0	97	24	146	73	0	0	0	49	0	487	0	0	5185	97	0
2020-06-22	22907	146	0	390	24	7035	316	0	146	49	24	0	341	901	24	0	122	0	0	0	0	0	0	536	0	24	12513	316	0
2020-06-23	24939	74	0	718	0	2128	149	25	1510	74	49	0	198	124	0	0	1732	74	0	74	0	0	0	841	25	0	16773	371	0
2020-06-24	23066	25	0	223	49	5198	297	25	0	0	25	0	297	668	0	0	99	49	0	49	49	0	0	916	0	0	14751	346	0
2020-06-25	16778	25	0	223	49	5692	272	0	74	0	74	49	396	322	25	49	247	25	0	0	0	0	49	346	0	0	8737	124	0
2020-06-26	12920	186	0	186	0	5123	1225	0	0	74	37	0	446	0	0	0	223	0	0	0	0	0	37	371	0	37	4344	631	0
2020-06-29	31598	97	0	511	195	11442	5697	0	195	511	49	97	779	170	170	0	243	97	49	0	0	24	0	852	0	0	10225	195	0
2020-06-30	26556	124	0	396	173	4307	3143	25	792	49	25	0	470	322	25	25	371	25	0	25	0	0	49	965	0	0	14899	346	0
2020-07-01	28757	72	0	36	0	8294	3224	0	0	36	0	0	326	0	72	0	580	0	0	0	0	0	36	109	36	0	15864	72	0
2020-07-02	19950	149	0	124	74	8786	1510	0	99	99	49	25	520	124	25	0	198	149	0	25	0	0	25	569	0	25	7103	272	0
2020-07-06	12003	124	0	223	74	2079	594	0	0	0	74	0	495	49	0	25	198	396	0	0	0	0	0	569	0	0	6732	371	0
2020-07-07	12334	101	0	76	0	2769	705	0	327	25	25	0	453	0	101	0	277	252	0	25	0	50	0	705	0	25	6116	302	0
2020-07-08	15316	127	0	0	0	3776	212	0	0	297	0	0	42	0	85	0	849	0	0	0	0	0	170	509	127	42	8698	382	0
2020-07-09	11422	77	0	307	51	1255	384	26	51	26	0	77	128	794	0	0	512	0	0	26	0	26	51	333	26	0	6990	282	0
2020-07-10	19916	71	0	0	0	2546	389	0	0	318	0	0	117	0	35	0	2121	0	0	0	0	0	248	601	35	212	12799	424	0
2020-07-13	12447	99	0	99	149	891	940	0	74	0	49	0	643	49	0	49	346	173	0	25	0	49	198	817	0	0	7351	446	0
2020-07-14	6783	74	0	25	0	396	792	0	0	25	0	0	495	25	74	0	149	49	25	25	0	25	198	446	0	25	3836	99	0
2020-07-15	11137	234	0	0	0	4338	860	0	0	78	78	39	508	0	0	0	0	0	0	0	0	0	78	430	39	0	4260	195	0
2020-07-16	15690	149	0	173	25	1312	940	0	247	49	49	25	322	74	74	25	124	173	0	49	0	0	619	940	0	49	9950	322	0
2020-07-17	14056	128	0	102	51	1459	1613	0	51	51	205	0	614	230	51	77	205	205	51	77	0	0	410	999	26	51	7118	282	0
2020-07-20	23090	49	0	297	99	3836	470	0	322	25	0	74	544	173	0	25	99	0	0	0	0	49	693	1609	0	74	14231	421	0
2020-07-21	23290	247	0	198	124	6856	1312	25	99	124	49	49	817	0	25	0	520	149	0	25	0	0	49	1163	25	0	10939	495	0
2020-07-22	31185	111	0	668	0	7277	2116	0	0	149	0	0	260	0	0	0	668	0	0	0	0	0	223	520	74	0	19119	0	0
2020-07-23	26013	223	0	173	149	7796	916	25	25	124	149	0	643	0	25	49	470	124	0	74	0	49	149	1040	0	74	13538	198	0
2020-07-24	17119	71	0	212	0	4314	1131	0	0	0	0	0	1556	0	0	0	141	0	0	0	0	0	71	354	0	0	9057	212	0
2020-07-27	16260	247	0	446	49	1831	49	25	223	0	25	0	173	718	0	25	668	25	25	49	25	25	470	1138	0	0	9603	421	0
2020-07-28	36702	173	0	223	49	17226	297	0	149	124	74	0	916	1188	0	25	297	49	0	74	49	74	149	1732	74	0	13117	643	0
2020-07-29	24303	346	0	272	297	10865	371	0	0	149	25	0	544	272	0	0	223	149	0	49	0	0	99	2351	0	25	7994	272	0
2020-07-30	24550	322	0	346	99	5247	371	0	346	74	25	0	643	198	124	0	173	124	0	49	0	0	247	1559	0	0	14182	421	0
2020-07-31	19919	72	0	362	0	3839	217	0	0	0	0	435	797	0	0	0	217	0	0	0	0	0	0	724	290	0	12894	72	0
2020-08-03	18809	25	0	346	0	3613	421	25	0	0	25	0	718	495	25	0	74	25	0	0	0	49	173	1559	0	0	10865	371	0
2020-08-04	12449	25	0	49	25	1831	223	0	99	25	0	0	668	247	0	0	0	0	0	74	25	25	0	470	25	0	8415	223	0
2020-08-05	10743	0	0	190	0	4234	379	0	0	253	0	126	1643	0	0	0	0	0	0	0	0	0	63	379	63	63	3023	316	0
2020-08-06	12450	173	0	149	49	3440	322	0	124	25	99	0	421	0	49	25	544	0	0	124	0	25	149	916	0	0	5445	371	0
2020-08-07	9710	175	0	262	0	4804	175	0	0	0	0	0	874	0	0	0	0	0	0	0	0	0	87	611	87	87	2533	175	0
2020-08-10	24664	65	0	194	0	12461	194	0	0	65	0	0	452	0	0	0	1937	0	0	0	0	0	194	387	129	65	8264	258	0
2020-08-11	27960	154	0	589	77	2919	179	0	1767	0	0	0	358	845	77	77	1587	102	0	51	26	0	256	746	0	0	17026	1127	0
2020-08-12	22723	124	0	173	25	7549	149	0	173	25	25	0	1040	0	124	0	223	223	0	0	0	0	49	1040	0	25	11261	495	0
2020-08-13	21682	124	0	223	0	10123	322	25	0	49	74	0	619	198	124	0	297	25	0	25	0	25	0	1708	0	0	7450	272	0
2020-08-14	14355	0	0	71	0	7779	566	0	0	283	0	0	1061	0	0	0	0	0	0	0	0	0	0	429	0	0	4101	71	0
2020-08-17	11732	99	0	149	49	3416	223	0	0	49	25	0	1040	0	25	0	668	49	0	99	0	0	74	767	0	0	4851	149	0
2020-08-18	16186	297	0	25	49	6880	322	0	0	198	0	0	1237	0	74	0	99	25	0	0	25	74	74	1114	25	0	5173	495	0
2020-08-19	4825	173	0	49	0	594	198	0	0	0	0	0	495	0	0	0	0	74	0	25	0	49	99	396	0	0	2500	173	0
2020-08-20	3762	25	0	149	0	594	124	0	25	0	0	0	594	0	247	0	173	0	0	25	0	0	0	346	25	25	1237	173	0
2020-08-21	8687	0	0	297	0	4975	297	0	0	0	74	0	817	0	0	0	371	0	0	0	0	0	0	446	0	0	1337	74	0
2020-08-24	23537	74	0	297	0	17226	74	0	0	297	149	520	1114	0	77	0	149	0	0	0	0	0	0	1337	74	0	2153	0	0
2020-08-25	21013	297	0	0	0	14924	446	0	0	74	0	0	891	0	149	0	520	0	0	0	0	0	74	817	297	0	2376	149	0
2020-08-26	12103	0	0	74	0	6831	223	74	0	0	74	0	668	0	149	0	223	0	0	0	0	0	74	223	74	149	3267	0	0
2020-08-27	36011	446	0	520	0	29329	223	0	0	297	223	446	817	0	0	0	0	0	0	0	0	0	74	520	0	74	3044	0	0
2020-08-28	41432	297	0	149	0	31037	297	0	0	297	149	0	371	0	0	0	1931	0	0	0	0	0	149	1337	0	0	5420	0	0
2020-08-31	9975	124	0	124	25	2871	223	0	49	0	0	0	817	0	74	74	297	49	25	25	0	0	25	1064	0	25	3713	371	0
2020-09-01	24920	149	0	247	49	13637	297	0	49	124	74	0	544	322	0	0	0	74	0	0	0	74	49	916	0	25	7969	544	0
2020-09-02	54722	74	0	520	0	12326	74	0	0	0	0	0	891	0	0	0	817	0	0	0	0	0	74	0	0	0	39947	0	0
2020-09-03	52718	371	0	74	0	36086	74	0	0	223	0	0	1337	0	0	0	1337	0	0	0	0	0	0	0	0	149	13068	0	0
2020-09-04	57098	891	0	149	0	38684	149	74	0	520	594	446	149	0	0	0	4084	0	0	0	0	0	297	297	149	74	10469	74	0
2020-09-08	17771	205	0	230	0	3866	512	26	154	154	26	0	640	0	0	26	307	102	0	26	0	0	77	871	0	77	10088	384	0
2020-09-09	7176	0	0	0	0	520	49	0	99	0	25	0	49	99	0	25	569	25	0	0	0	0	0	594	0	49	4826	247	0
2020-09-10	9503	124	0	49	0	1584	272	0	74	0	0	0	223	173	0	0	693	25	0	25	0	0	0	891	0	0	5024	346	0
2020-09-11	15964	0	0	223	0	3044	371	74	0	0	74	0	223	0	0	0	149	0	0	0	0	0	0	0	0	0	11806	0	0
2020-09-14	31382	198	0	272	149	13390	1337	0	25	25	272	0	643	346	0	25	767	173	0	74	0	25	49	2425	0	0	10915	272	0
2020-09-15	28660	173	0	272	74	11236	3391	0	49	198	124	0	1040	0	25	0	272	25	0	74	0	0	0	1188	0	0	9925	594	0
2020-09-16	37148	520	0	841	25	23463	1287	0	0	124	173	0	544	0	99	0	396	149	0	99	0	0	49	569	0	0	8563	247	0
2020-09-17	33761	619	0	965	74	22300	718	25	0	124	322	0	396	0	99	0	149	446	0	99	0	0	0	990	0	0	5965	470	0
2020-09-18	26804	149	0	149	0	7128	891	74	0	0	0	0	743	0	0	0	0	0	0	0	0	0	0	743	74	0	16187	668	0
2020-09-21	22101	396	0	223	25	14503	247	0	0	25	99	0	272	0	49	25	173	718	0	25	0	25	49	421	0	0	4356	470	0
2020-09-22	11358	272	0	272	49	3638	544	25	0	25	0	0	247	0	99	0	520	124	0	49	0	0	74	421	0	173	4554	272	0
2020-09-23	29047	297	0	0	0	16097	238	0	0	356	238	297	416	0	0	0	1069	0	0	0	0	0	59	950	119	119	8554	238	0
2020-09-24	23362	247	0	495	124	15394	668	0	0	99	0	0	446	0	124	0	74	247	0	0	0	0	74	743	25	346	3613	643	0
2020-09-25	38610	446	0	0	0	29032	223	0	0	520	668	223	668	0	223	0	1114	0	0	0	0	0	74	0	74	74	5272	0	0
2020-09-28	37645	74	0	149	0	25245	74	0	0	297	223	0	520	0	74	0	891	0	0	0	0	0	149	520	74	74	8910	371	0
2020-09-29	43065	371	0	0	0	20196	446	817	0	74	149	0	891	0	0	0	743	0	0	0	0	0	293	223	74	0	18785	74	0
2020-09-30	19238	135	0	0	0	11678	270	0	0	0	0	0	338	0	135	0	68	0	0	0	0	0	0	473	0	0	5940	68	0
2020-10-06	13939	203	0	0	0	8134	0	39	0	169	135	0	68	0	0	0	1215	0	0	0	0	0	0	911	68	0	3004	0	0
2020-10-09	6757	74	0	0	0	2302	520	0	0	0	74	0	149	0	74	0	0	0	0	0	0	0	0	74	74	0	3416	0	0
2020-10-13	5148	25	0	50	0	2376	74	0	0	0	50	0	99	0	25	0	396	0	0	0	0	0	0	297	0	75	1510	223	0

## Sheet: Table S3 - ILI Presentations
DATE	TOTAL ED ILI VISITS
2015-01-10	37
2015-01-11	42
2015-01-12	32
2015-01-13	27
2015-01-14	50
2015-01-15	45
2015-01-16	40
2015-01-17	46
2015-01-18	37
2015-01-19	55
2015-01-20	41
2015-01-21	60
2015-01-22	45
2015-01-23	46
2015-01-24	56
2015-01-25	51
2015-01-26	61
2015-01-27	54
2015-01-28	59
2015-01-29	47
2015-01-30	53
2015-01-31	37
2015-02-01	27
2015-02-02	41
2015-02-03	51
2015-02-04	55
2015-02-05	50
2015-02-06	35
2015-02-07	53
2015-02-08	64
2015-02-09	52
2015-02-10	56
2015-02-11	49
2015-02-12	50
2015-02-13	59
2015-02-14	57
2015-02-15	47
2015-02-16	55
2015-02-17	67
2015-02-18	57
2015-02-19	49
2015-02-20	51
2015-02-21	38
2015-02-22	55
2015-02-23	62
2015-02-24	67
2015-02-25	62
2015-02-26	43
2015-02-27	42
2015-02-28	54
2015-03-01	56
2015-03-02	60
2015-03-03	60
2015-03-04	82
2015-03-05	60
2015-03-06	49
2015-03-07	56
2015-03-08	76
2015-03-09	84
2015-03-10	89
2015-03-11	103
2015-03-12	85
2015-03-13	78
2015-03-14	75
2015-03-15	98
2015-03-16	101
2015-03-17	81
2015-03-18	90
2015-03-19	105
2015-03-20	98
2015-03-21	87
2015-03-22	101
2015-03-23	97
2015-03-24	89
2015-03-25	111
2015-03-26	109
2015-03-27	80
2015-03-28	80
2015-03-29	98
2015-03-30	128
2015-03-31	97
2015-04-01	87
2015-04-02	100
2015-04-03	77
2015-04-04	76
2015-04-05	66
2015-04-06	74
2015-04-07	63
2015-04-08	79
2015-04-09	70
2015-04-10	70
2015-04-11	63
2015-04-12	76
2015-04-13	60
2015-04-14	55
2015-04-15	73
2015-04-16	75
2015-04-17	42
2015-04-18	52
2015-04-19	58
2015-04-20	67
2015-04-21	34
2015-04-22	50
2015-04-23	48
2015-04-24	47
2015-04-25	39
2015-04-26	52
2015-04-27	48
2015-04-28	45
2015-04-29	50
2015-04-30	49
2015-05-01	43
2015-05-02	40
2015-05-03	42
2015-05-04	52
2015-05-05	38
2015-05-06	49
2015-05-07	36
2015-05-08	41
2015-05-09	37
2015-05-10	40
2015-05-11	39
2015-05-12	26
2015-05-13	45
2015-05-14	47
2015-05-15	44
2015-05-16	55
2015-05-17	48
2015-05-18	60
2015-05-19	40
2015-05-20	43
2015-05-21	35
2015-05-22	38
2015-05-23	32
2015-05-24	52
2015-05-25	45
2015-05-26	53
2015-05-27	39
2015-05-28	42
2015-05-29	30
2015-05-30	39
2015-05-31	35
2015-06-01	40
2015-06-02	44
2015-06-03	32
2015-06-04	34
2015-06-05	30
2015-06-06	36
2015-06-07	30
2015-06-08	38
2015-06-09	33
2015-06-10	36
2015-06-11	35
2015-06-12	41
2015-06-13	40
2015-06-14	37
2015-06-15	36
2015-06-16	29
2015-06-17	30
2015-06-18	34
2015-06-19	31
2015-06-20	26
2015-06-21	35
2015-06-22	29
2015-06-23	42
2015-06-24	31
2015-06-25	38
2015-06-26	36
2015-06-27	32
2015-06-28	37
2015-06-29	33
2015-06-30	26
2015-07-01	25
2015-07-02	27
2015-07-03	24
2015-07-04	24
2015-07-05	33
2015-07-06	24
2015-07-07	28
2015-07-08	25
2015-07-09	27
2015-07-10	32
2015-07-11	33
2015-07-12	26
2015-07-13	23
2015-07-14	29
2015-07-15	29
2015-07-16	22
2015-07-17	28
2015-07-18	18
2015-07-19	20
2015-07-20	36
2015-07-21	24
2015-07-22	30
2015-07-23	27
2015-07-24	25
2015-07-25	22
2015-07-26	25
2015-07-27	21
2015-07-28	27
2015-07-29	27
2015-07-30	23
2015-07-31	27
2015-08-01	22
2015-08-02	26
2015-08-03	26
2015-08-04	20
2015-08-05	16
2015-08-06	32
2015-08-07	25
2015-08-08	25
2015-08-09	28
2015-08-10	28
2015-08-11	26
2015-08-12	23
2015-08-13	10
2015-08-14	16
2015-08-15	26
2015-08-16	31
2015-08-17	36
2015-08-18	19
2015-08-19	20
2015-08-20	23
2015-08-21	22
2015-08-22	19
2015-08-23	24
2015-08-24	30
2015-08-25	29
2015-08-26	29
2015-08-27	20
2015-08-28	26
2015-08-29	27
2015-08-30	32
2015-08-31	34
2015-09-01	26
2015-09-02	21
2015-09-03	27
2015-09-04	24
2015-09-05	25
2015-09-06	23
2015-09-07	23
2015-09-08	20
2015-09-09	29
2015-09-10	20
2015-09-11	29
2015-09-12	28
2015-09-13	24
2015-09-14	29
2015-09-15	23
2015-09-16	22
2015-09-17	24
2015-09-18	38
2015-09-19	40
2015-09-20	31
2015-09-21	21
2015-09-22	29
2015-09-23	46
2015-09-24	37
2015-09-25	26
2015-09-26	33
2015-09-27	31
2015-09-28	35
2015-09-29	37
2015-09-30	33
2015-10-01	30
2015-10-02	25
2015-10-03	45
2015-10-04	39
2015-10-05	47
2015-10-06	57
2015-10-07	38
2015-10-08	26
2015-10-09	32
2015-10-10	36
2015-10-11	34
2015-10-12	46
2015-10-13	43
2015-10-14	44
2015-10-15	53
2015-10-16	29
2015-10-17	33
2015-10-18	42
2015-10-19	43
2015-10-20	44
2015-10-21	48
2015-10-22	40
2015-10-23	39
2015-10-24	36
2015-10-25	37
2015-10-26	25
2015-10-27	32
2015-10-28	39
2015-10-29	43
2015-10-30	31
2015-10-31	28
2015-11-01	37
2015-11-02	45
2015-11-03	26
2015-11-04	51
2015-11-05	48
2015-11-06	42
2015-11-07	21
2015-11-08	40
2015-11-09	46
2015-11-10	32
2015-11-11	37
2015-11-12	30
2015-11-13	31
2015-11-14	38
2015-11-15	54
2015-11-16	35
2015-11-17	52
2015-11-18	43
2015-11-19	54
2015-11-20	29
2015-11-21	39
2015-11-22	37
2015-11-23	30
2015-11-24	26
2015-11-25	24
2015-11-26	33
2015-11-27	50
2015-11-28	37
2015-11-29	56
2015-11-30	46
2015-12-01	43
2015-12-02	55
2015-12-03	29
2015-12-04	61
2015-12-05	50
2015-12-06	54
2015-12-07	54
2015-12-08	44
2015-12-09	34
2015-12-10	54
2015-12-11	39
2015-12-12	34
2015-12-13	46
2015-12-14	66
2015-12-15	58
2015-12-16	61
2015-12-17	50
2015-12-18	58
2015-12-19	43
2015-12-20	67
2015-12-21	51
2015-12-22	70
2015-12-23	68
2015-12-24	41
2015-12-25	64
2015-12-26	59
2015-12-27	76
2015-12-28	80
2015-12-29	57
2015-12-30	49
2015-12-31	36
2016-01-01	53
2016-01-02	68
2016-01-03	76
2016-01-04	65
2016-01-05	66
2016-01-06	52
2016-01-07	54
2016-01-08	66
2016-01-09	64
2016-01-10	60
2016-01-11	54
2016-01-12	58
2016-01-13	60
2016-01-14	55
2016-01-15	59
2016-01-16	55
2016-01-17	43
2016-01-18	81
2016-01-19	56
2016-01-20	58
2016-01-21	65
2016-01-22	53
2016-01-23	57
2016-01-24	68
2016-01-25	56
2016-01-26	75
2016-01-27	64
2016-01-28	62
2016-01-29	70
2016-01-30	82
2016-01-31	57
2016-02-01	62
2016-02-02	76
2016-02-03	56
2016-02-04	63
2016-02-05	50
2016-02-06	71
2016-02-07	88
2016-02-08	97
2016-02-09	91
2016-02-10	74
2016-02-11	82
2016-02-12	67
2016-02-13	84
2016-02-14	72
2016-02-15	100
2016-02-16	100
2016-02-17	106
2016-02-18	128
2016-02-19	99
2016-02-20	112
2016-02-21	119
2016-02-22	138
2016-02-23	117
2016-02-24	95
2016-02-25	102
2016-02-26	114
2016-02-27	100
2016-02-28	128
2016-02-29	106
2016-03-01	117
2016-03-02	91
2016-03-03	108
2016-03-04	103
2016-03-05	102
2016-03-06	110
2016-03-07	119
2016-03-08	117
2016-03-09	117
2016-03-10	82
2016-03-11	78
2016-03-12	85
2016-03-13	75
2016-03-14	88
2016-03-15	74
2016-03-16	91
2016-03-17	55
2016-03-18	69
2016-03-19	71
2016-03-20	78
2016-03-21	56
2016-03-22	57
2016-03-23	57
2016-03-24	48
2016-03-25	55
2016-03-26	33
2016-03-27	49
2016-03-28	64
2016-03-29	49
2016-03-30	85
2016-03-31	60
2016-04-01	40
2016-04-02	43
2016-04-03	43
2016-04-04	66
2016-04-05	46
2016-04-06	43
2016-04-07	35
2016-04-08	42
2016-04-09	35
2016-04-10	41
2016-04-11	60
2016-04-12	40
2016-04-13	41
2016-04-14	44
2016-04-15	30
2016-04-16	53
2016-04-17	33
2016-04-18	43
2016-04-19	47
2016-04-20	40
2016-04-21	36
2016-04-22	54
2016-04-23	41
2016-04-24	33
2016-04-25	36
2016-04-26	28
2016-04-27	37
2016-04-28	20
2016-04-29	12
2016-04-30	17
2016-05-01	27
2016-05-02	25
2016-05-03	24
2016-05-04	27
2016-05-05	24
2016-05-06	23
2016-05-07	21
2016-05-08	20
2016-05-09	23
2016-05-10	18
2016-05-11	40
2016-05-12	27
2016-05-13	20
2016-05-14	25
2016-05-15	17
2016-05-16	21
2016-05-17	26
2016-05-18	26
2016-05-19	18
2016-05-20	28
2016-05-21	21
2016-05-22	32
2016-05-23	28
2016-05-24	27
2016-05-25	29
2016-05-26	19
2016-05-27	18
2016-05-28	17
2016-05-29	20
2016-05-30	25
2016-05-31	25
2016-06-01	21
2016-06-02	26
2016-06-03	21
2016-06-04	31
2016-06-05	19
2016-06-06	26
2016-06-07	22
2016-06-08	30
2016-06-09	24
2016-06-10	15
2016-06-11	26
2016-06-12	30
2016-06-13	26
2016-06-14	22
2016-06-15	46
2016-06-16	26
2016-06-17	22
2016-06-18	19
2016-06-19	36
2016-06-20	29
2016-06-21	25
2016-06-22	15
2016-06-23	24
2016-06-24	17
2016-06-25	19
2016-06-26	28
2016-06-27	24
2016-06-28	19
2016-06-29	23
2016-06-30	21
2016-07-01	9
2016-07-02	24
2016-07-03	24
2016-07-04	26
2016-07-05	21
2016-07-06	25
2016-07-07	25
2016-07-08	25
2016-07-09	24
2016-07-10	22
2016-07-11	20
2016-07-12	25
2016-07-13	17
2016-07-14	21
2016-07-15	22
2016-07-16	11
2016-07-17	17
2016-07-18	27
2016-07-19	17
2016-07-20	21
2016-07-21	25
2016-07-22	17
2016-07-23	12
2016-07-24	26
2016-07-25	10
2016-07-26	33
2016-07-27	27
2016-07-28	12
2016-07-29	8
2016-07-30	16
2016-07-31	10
2016-08-01	15
2016-08-02	22
2016-08-03	22
2016-08-04	15
2016-08-05	17
2016-08-06	12
2016-08-07	20
2016-08-08	22
2016-08-09	23
2016-08-10	16
2016-08-11	17
2016-08-12	21
2016-08-13	25
2016-08-14	22
2016-08-15	24
2016-08-16	23
2016-08-17	13
2016-08-18	19
2016-08-19	20
2016-08-20	14
2016-08-21	17
2016-08-22	27
2016-08-23	20
2016-08-24	21
2016-08-25	18
2016-08-26	16
2016-08-27	17
2016-08-28	18
2016-08-29	20
2016-08-30	16
2016-08-31	24
2016-09-01	19
2016-09-02	10
2016-09-03	19
2016-09-04	20
2016-09-05	28
2016-09-06	19
2016-09-07	22
2016-09-08	25
2016-09-09	16
2016-09-10	15
2016-09-11	32
2016-09-12	26
2016-09-13	31
2016-09-14	23
2016-09-15	39
2016-09-16	26
2016-09-17	25
2016-09-18	26
2016-09-19	46
2016-09-20	43
2016-09-21	34
2016-09-22	40
2016-09-23	34
2016-09-24	22
2016-09-25	34
2016-09-26	35
2016-09-27	49
2016-09-28	45
2016-09-29	32
2016-09-30	31
2016-10-01	26
2016-10-02	33
2016-10-03	33
2016-10-04	31
2016-10-05	42
2016-10-06	24
2016-10-07	18
2016-10-08	27
2016-10-09	27
2016-10-10	41
2016-10-11	47
2016-10-12	39
2016-10-13	28
2016-10-14	26
2016-10-15	21
2016-10-16	35
2016-10-17	31
2016-10-18	41
2016-10-19	30
2016-10-20	29
2016-10-21	36
2016-10-22	32
2016-10-23	28
2016-10-24	34
2016-10-25	49
2016-10-26	37
2016-10-27	40
2016-10-28	37
2016-10-29	32
2016-10-30	43
2016-10-31	43
2016-11-01	42
2016-11-02	35
2016-11-03	34
2016-11-04	30
2016-11-05	32
2016-11-06	40
2016-11-07	36
2016-11-08	45
2016-11-09	41
2016-11-10	42
2016-11-11	29
2016-11-12	35
2016-11-13	39
2016-11-14	47
2016-11-15	36
2016-11-16	61
2016-11-17	39
2016-11-18	24
2016-11-19	38
2016-11-20	35
2016-11-21	47
2016-11-22	38
2016-11-23	41
2016-11-24	25
2016-11-25	50
2016-11-26	52
2016-11-27	46
2016-11-28	48
2016-11-29	45
2016-11-30	35
2016-12-01	48
2016-12-02	41
2016-12-03	43
2016-12-04	33
2016-12-05	51
2016-12-06	58
2016-12-07	46
2016-12-08	35
2016-12-09	35
2016-12-10	35
2016-12-11	49
2016-12-12	61
2016-12-13	39
2016-12-14	48
2016-12-15	34
2016-12-16	42
2016-12-17	44
2016-12-18	46
2016-12-19	48
2016-12-20	42
2016-12-21	50
2016-12-22	49
2016-12-23	43
2016-12-24	33
2016-12-25	43
2016-12-26	80
2016-12-27	61
2016-12-28	65
2016-12-29	67
2016-12-30	69
2016-12-31	64
2017-01-01	74
2017-01-02	115
2017-01-03	69
2017-01-04	66
2017-01-05	56
2017-01-06	43
2017-01-07	51
2017-01-08	64
2017-01-09	64
2017-01-10	65
2017-01-11	61
2017-01-12	48
2017-01-13	51
2017-01-14	53
2017-01-15	49
2017-01-16	63
2017-01-17	54
2017-01-18	80
2017-01-19	58
2017-01-20	61
2017-01-21	53
2017-01-22	77
2017-01-23	81
2017-01-24	79
2017-01-25	74
2017-01-26	40
2017-01-27	53
2017-01-28	88
2017-01-29	79
2017-01-30	89
2017-01-31	98
2017-02-01	88
2017-02-02	74
2017-02-03	75
2017-02-04	59
2017-02-05	69
2017-02-06	97
2017-02-07	116
2017-02-08	104
2017-02-09	80
2017-02-10	90
2017-02-11	95
2017-02-12	113
2017-02-13	124
2017-02-14	102
2017-02-15	115
2017-02-16	120
2017-02-17	90
2017-02-18	102
2017-02-19	138
2017-02-20	91
2017-02-21	111
2017-02-22	129
2017-02-23	120
2017-02-24	94
2017-02-25	93
2017-02-26	106
2017-02-27	109
2017-02-28	105
2017-03-01	81
2017-03-02	86
2017-03-03	63
2017-03-04	62
2017-03-05	84
2017-03-06	99
2017-03-07	83
2017-03-08	96
2017-03-09	98
2017-03-10	54
2017-03-11	82
2017-03-12	74
2017-03-13	78
2017-03-14	95
2017-03-15	97
2017-03-16	71
2017-03-17	99
2017-03-18	91
2017-03-19	87
2017-03-20	82
2017-03-21	102
2017-03-22	76
2017-03-23	71
2017-03-24	69
2017-03-25	73
2017-03-26	75
2017-03-27	93
2017-03-28	92
2017-03-29	89
2017-03-30	60
2017-03-31	64
2017-04-01	60
2017-04-02	69
2017-04-03	65
2017-04-04	91
2017-04-05	63
2017-04-06	55
2017-04-07	49
2017-04-08	44
2017-04-09	56
2017-04-10	58
2017-04-11	43
2017-04-12	44
2017-04-13	38
2017-04-14	27
2017-04-15	21
2017-04-16	33
2017-04-17	49
2017-04-18	48
2017-04-19	43
2017-04-20	32
2017-04-21	37
2017-04-22	44
2017-04-23	28
2017-04-24	40
2017-04-25	42
2017-04-26	28
2017-04-27	35
2017-04-28	25
2017-04-29	38
2017-04-30	27
2017-05-01	30
2017-05-02	29
2017-05-03	42
2017-05-04	28
2017-05-05	32
2017-05-06	29
2017-05-07	43
2017-05-08	33
2017-05-09	38
2017-05-10	44
2017-05-11	33
2017-05-12	29
2017-05-13	24
2017-05-14	26
2017-05-15	41
2017-05-16	45
2017-05-17	39
2017-05-18	33
2017-05-19	22
2017-05-20	27
2017-05-21	29
2017-05-22	27
2017-05-23	40
2017-05-24	30
2017-05-25	30
2017-05-26	28
2017-05-27	26
2017-05-28	24
2017-05-29	38
2017-05-30	53
2017-05-31	29
2017-06-01	30
2017-06-02	24
2017-06-03	27
2017-06-04	35
2017-06-05	25
2017-06-06	20
2017-06-07	29
2017-06-08	22
2017-06-09	25
2017-06-10	22
2017-06-11	26
2017-06-12	34
2017-06-13	23
2017-06-14	23
2017-06-15	19
2017-06-16	24
2017-06-17	25
2017-06-18	12
2017-06-19	17
2017-06-20	21
2017-06-21	23
2017-06-22	16
2017-06-23	26
2017-06-24	22
2017-06-25	12
2017-06-26	20
2017-06-27	18
2017-06-28	30
2017-06-29	23
2017-06-30	15
2017-07-01	16
2017-07-02	25
2017-07-03	21
2017-07-04	19
2017-07-05	23
2017-07-06	24
2017-07-07	19
2017-07-08	22
2017-07-09	19
2017-07-10	18
2017-07-11	22
2017-07-12	13
2017-07-13	14
2017-07-14	18
2017-07-15	17
2017-07-16	19
2017-07-17	7
2017-07-18	21
2017-07-19	14
2017-07-20	14
2017-07-21	10
2017-07-22	13
2017-07-23	18
2017-07-24	30
2017-07-25	18
2017-07-26	15
2017-07-27	19
2017-07-28	11
2017-07-29	12
2017-07-30	24
2017-07-31	20
2017-08-01	20
2017-08-02	16
2017-08-03	21
2017-08-04	13
2017-08-05	22
2017-08-06	15
2017-08-07	21
2017-08-08	20
2017-08-09	15
2017-08-10	16
2017-08-11	17
2017-08-12	19
2017-08-13	20
2017-08-14	26
2017-08-15	22
2017-08-16	18
2017-08-17	13
2017-08-18	15
2017-08-19	13
2017-08-20	13
2017-08-21	14
2017-08-22	16
2017-08-23	13
2017-08-24	17
2017-08-25	19
2017-08-26	23
2017-08-27	14
2017-08-28	14
2017-08-29	18
2017-08-30	28
2017-08-31	13
2017-09-01	18
2017-09-02	19
2017-09-03	23
2017-09-04	25
2017-09-05	35
2017-09-06	26
2017-09-07	16
2017-09-08	30
2017-09-09	14
2017-09-10	25
2017-09-11	28
2017-09-12	39
2017-09-13	21
2017-09-14	35
2017-09-15	21
2017-09-16	22
2017-09-17	28
2017-09-18	31
2017-09-19	22
2017-09-20	35
2017-09-21	28
2017-09-22	17
2017-09-23	35
2017-09-24	27
2017-09-25	28
2017-09-26	33
2017-09-27	30
2017-09-28	25
2017-09-29	19
2017-09-30	25
2017-10-01	26
2017-10-02	25
2017-10-03	38
2017-10-04	28
2017-10-05	37
2017-10-06	27
2017-10-07	26
2017-10-08	37
2017-10-09	25
2017-10-10	20
2017-10-11	23
2017-10-12	26
2017-10-13	40
2017-10-14	21
2017-10-15	22
2017-10-16	33
2017-10-17	30
2017-10-18	31
2017-10-19	40
2017-10-20	32
2017-10-21	33
2017-10-22	20
2017-10-23	38
2017-10-24	22
2017-10-25	29
2017-10-26	25
2017-10-27	30
2017-10-28	27
2017-10-29	32
2017-10-30	53
2017-10-31	20
2017-11-01	42
2017-11-02	36
2017-11-03	27
2017-11-04	25
2017-11-05	31
2017-11-06	43
2017-11-07	37
2017-11-08	38
2017-11-09	36
2017-11-10	29
2017-11-11	40
2017-11-12	26
2017-11-13	42
2017-11-14	40
2017-11-15	44
2017-11-16	41
2017-11-17	34
2017-11-18	29
2017-11-19	39
2017-11-20	43
2017-11-21	35
2017-11-22	39
2017-11-23	36
2017-11-24	41
2017-11-25	33
2017-11-26	38
2017-11-27	46
2017-11-28	57
2017-11-29	38
2017-11-30	38
2017-12-01	40
2017-12-02	48
2017-12-03	42
2017-12-04	46
2017-12-05	36
2017-12-06	64
2017-12-07	44
2017-12-08	29
2017-12-09	48
2017-12-10	49
2017-12-11	45
2017-12-12	63
2017-12-13	58
2017-12-14	59
2017-12-15	54
2017-12-16	59
2017-12-17	76
2017-12-18	90
2017-12-19	100
2017-12-20	83
2017-12-21	89
2017-12-22	89
2017-12-23	91
2017-12-24	73
2017-12-25	86
2017-12-26	123
2017-12-27	139
2017-12-28	160
2017-12-29	127
2017-12-30	145
2017-12-31	109
2018-01-01	124
2018-01-02	138
2018-01-03	135
2018-01-04	96
2018-01-05	156
2018-01-06	117
2018-01-07	120
2018-01-08	156
2018-01-09	176
2018-01-10	160
2018-01-11	157
2018-01-12	140
2018-01-13	137
2018-01-14	135
2018-01-15	160
2018-01-16	143
2018-01-17	170
2018-01-18	152
2018-01-19	132
2018-01-20	132
2018-01-21	146
2018-01-22	175
2018-01-23	171
2018-01-24	164
2018-01-25	150
2018-01-26	154
2018-01-27	142
2018-01-28	188
2018-01-29	184
2018-01-30	187
2018-01-31	170
2018-02-01	167
2018-02-02	131
2018-02-03	165
2018-02-04	132
2018-02-05	148
2018-02-06	164
2018-02-07	166
2018-02-08	122
2018-02-09	89
2018-02-10	123
2018-02-11	131
2018-02-12	140
2018-02-13	123
2018-02-14	119
2018-02-15	82
2018-02-16	102
2018-02-17	99
2018-02-18	104
2018-02-19	105
2018-02-20	94
2018-02-21	107
2018-02-22	99
2018-02-23	64
2018-02-24	71
2018-02-25	73
2018-02-26	85
2018-02-27	88
2018-02-28	88
2018-03-01	69
2018-03-02	54
2018-03-03	59
2018-03-04	61
2018-03-05	66
2018-03-06	75
2018-03-07	66
2018-03-08	69
2018-03-09	57
2018-03-10	71
2018-03-11	60
2018-03-12	69
2018-03-13	53
2018-03-14	70
2018-03-15	60
2018-03-16	52
2018-03-17	59
2018-03-18	64
2018-03-19	63
2018-03-20	76
2018-03-21	50
2018-03-22	64
2018-03-23	50
2018-03-24	42
2018-03-25	55
2018-03-26	56
2018-03-27	66
2018-03-28	58
2018-03-29	58
2018-03-30	47
2018-03-31	47
2018-04-01	47
2018-04-02	58
2018-04-03	62
2018-04-04	65
2018-04-05	57
2018-04-06	44
2018-04-07	61
2018-04-08	40
2018-04-09	50
2018-04-10	55
2018-04-11	47
2018-04-12	44
2018-04-13	46
2018-04-14	47
2018-04-15	46
2018-04-16	48
2018-04-17	58
2018-04-18	34
2018-04-19	37
2018-04-20	42
2018-04-21	31
2018-04-22	35
2018-04-23	32
2018-04-24	37
2018-04-25	34
2018-04-26	32
2018-04-27	28
2018-04-28	36
2018-04-29	38
2018-04-30	36
2018-05-01	38
2018-05-02	30
2018-05-03	34
2018-05-04	31
2018-05-05	30
2018-05-06	41
2018-05-07	24
2018-05-08	30
2018-05-09	36
2018-05-10	26
2018-05-11	29
2018-05-12	21
2018-05-13	26
2018-05-14	36
2018-05-15	42
2018-05-16	28
2018-05-17	26
2018-05-18	30
2018-05-19	33
2018-05-20	41
2018-05-21	28
2018-05-22	38
2018-05-23	24
2018-05-24	30
2018-05-25	32
2018-05-26	22
2018-05-27	28
2018-05-28	23
2018-05-29	28
2018-05-30	21
2018-05-31	21
2018-06-01	23
2018-06-02	31
2018-06-03	24
2018-06-04	35
2018-06-05	33
2018-06-06	40
2018-06-07	18
2018-06-08	15
2018-06-09	22
2018-06-10	28
2018-06-11	30
2018-06-12	30
2018-06-13	18
2018-06-14	23
2018-06-15	27
2018-06-16	19
2018-06-17	23
2018-06-18	19
2018-06-19	34
2018-06-20	15
2018-06-21	23
2018-06-22	22
2018-06-23	14
2018-06-24	24
2018-06-25	20
2018-06-26	36
2018-06-27	17
2018-06-28	9
2018-06-29	11
2018-06-30	7
2018-07-01	20
2018-07-02	17
2018-07-03	16
2018-07-04	17
2018-07-05	15
2018-07-06	19
2018-07-07	16
2018-07-08	16
2018-07-09	16
2018-07-10	28
2018-07-11	8
2018-07-12	20
2018-07-13	20
2018-07-14	14
2018-07-15	19
2018-07-16	16
2018-07-17	19
2018-07-18	18
2018-07-19	7
2018-07-20	25
2018-07-21	15
2018-07-22	11
2018-07-23	16
2018-07-24	18
2018-07-25	23
2018-07-26	17
2018-07-27	12
2018-07-28	17
2018-07-29	14
2018-07-30	21
2018-07-31	21
2018-08-01	21
2018-08-02	12
2018-08-03	14
2018-08-04	8
2018-08-05	10
2018-08-06	18
2018-08-07	16
2018-08-08	21
2018-08-09	18
2018-08-10	20
2018-08-11	17
2018-08-12	21
2018-08-13	16
2018-08-14	25
2018-08-15	19
2018-08-16	28
2018-08-17	13
2018-08-18	10
2018-08-19	13
2018-08-20	24
2018-08-21	12
2018-08-22	20
2018-08-23	15
2018-08-24	21
2018-08-25	7
2018-08-26	21
2018-08-27	21
2018-08-28	29
2018-08-29	25
2018-08-30	21
2018-08-31	16
2018-09-01	14
2018-09-02	12
2018-09-03	18
2018-09-04	16
2018-09-05	20
2018-09-06	22
2018-09-07	27
2018-09-08	18
2018-09-09	17
2018-09-10	32
2018-09-11	33
2018-09-12	28
2018-09-13	19
2018-09-14	33
2018-09-15	26
2018-09-16	24
2018-09-17	49
2018-09-18	28
2018-09-19	34
2018-09-20	33
2018-09-21	22
2018-09-22	18
2018-09-23	20
2018-09-24	36
2018-09-25	30
2018-09-26	35
2018-09-27	37
2018-09-28	24
2018-09-29	26
2018-09-30	22
2018-10-01	34
2018-10-02	32
2018-10-03	34
2018-10-04	38
2018-10-05	25
2018-10-06	26
2018-10-07	25
2018-10-08	30
2018-10-09	30
2018-10-10	46
2018-10-11	31
2018-10-12	33
2018-10-13	25
2018-10-14	34
2018-10-15	30
2018-10-16	35
2018-10-17	36
2018-10-18	28
2018-10-19	23
2018-10-20	36
2018-10-21	26
2018-10-22	37
2018-10-23	37
2018-10-24	40
2018-10-25	36
2018-10-26	48
2018-10-27	37
2018-10-28	30
2018-10-29	28
2018-10-30	38
2018-10-31	33
2018-11-01	31
2018-11-02	29
2018-11-03	37
2018-11-04	46
2018-11-05	41
2018-11-06	44
2018-11-07	36
2018-11-08	51
2018-11-09	29
2018-11-10	40
2018-11-11	39
2018-11-12	39
2018-11-13	41
2018-11-14	44
2018-11-15	26
2018-11-16	38
2018-11-17	41
2018-11-18	38
2018-11-19	50
2018-11-20	40
2018-11-21	32
2018-11-22	20
2018-11-23	35
2018-11-24	30
2018-11-25	42
2018-11-26	42
2018-11-27	42
2018-11-28	41
2018-11-29	37
2018-11-30	38
2018-12-01	37
2018-12-02	30
2018-12-03	41
2018-12-04	33
2018-12-05	50
2018-12-06	46
2018-12-07	43
2018-12-08	36
2018-12-09	45
2018-12-10	37
2018-12-11	47
2018-12-12	44
2018-12-13	55
2018-12-14	43
2018-12-15	58
2018-12-16	38
2018-12-17	54
2018-12-18	55
2018-12-19	34
2018-12-20	58
2018-12-21	34
2018-12-22	59
2018-12-23	51
2018-12-24	44
2018-12-25	50
2018-12-26	63
2018-12-27	57
2018-12-28	66
2018-12-29	75
2018-12-30	76
2018-12-31	53
2019-01-01	57
2019-01-02	81
2019-01-03	65
2019-01-04	64
2019-01-05	59
2019-01-06	66
2019-01-07	68
2019-01-08	59
2019-01-09	70
2019-01-10	77
2019-01-11	73
2019-01-12	48
2019-01-13	70
2019-01-14	65
2019-01-15	48
2019-01-16	64
2019-01-17	78
2019-01-18	63
2019-01-19	44
2019-01-20	58
2019-01-21	63
2019-01-22	75
2019-01-23	78
2019-01-24	66
2019-01-25	46
2019-01-26	43
2019-01-27	45
2019-01-28	56
2019-01-29	60
2019-01-30	41
2019-01-31	55
2019-02-01	47
2019-02-02	46
2019-02-03	59
2019-02-04	51
2019-02-05	42
2019-02-06	40
2019-02-07	40
2019-02-08	47
2019-02-09	49
2019-02-10	63
2019-02-11	41
2019-02-12	57
2019-02-13	56
2019-02-14	51
2019-02-15	40
2019-02-16	53
2019-02-17	52
2019-02-18	61
2019-02-19	63
2019-02-20	48
2019-02-21	60
2019-02-22	41
2019-02-23	47
2019-02-24	41
2019-02-25	56
2019-02-26	56
2019-02-27	55
2019-02-28	51
2019-03-01	73
2019-03-02	51
2019-03-03	56
2019-03-04	66
2019-03-05	66
2019-03-06	64
2019-03-07	66
2019-03-08	56
2019-03-09	56
2019-03-10	62
2019-03-11	82
2019-03-12	77
2019-03-13	76
2019-03-14	56
2019-03-15	69
2019-03-16	44
2019-03-17	66
2019-03-18	77
2019-03-19	66
2019-03-20	91
2019-03-21	60
2019-03-22	68
2019-03-23	57
2019-03-24	79
2019-03-25	83
2019-03-26	77
2019-03-27	75
2019-03-28	60
2019-03-29	63
2019-03-30	63
2019-03-31	63
2019-04-01	78
2019-04-02	77
2019-04-03	67
2019-04-04	77
2019-04-05	71
2019-04-06	71
2019-04-07	55
2019-04-08	70
2019-04-09	56
2019-04-10	64
2019-04-11	42
2019-04-12	38
2019-04-13	43
2019-04-14	30
2019-04-15	57
2019-04-16	57
2019-04-17	39
2019-04-18	45
2019-04-19	48
2019-04-20	34
2019-04-21	43
2019-04-22	49
2019-04-23	32
2019-04-24	46
2019-04-25	38
2019-04-26	28
2019-04-27	30
2019-04-28	25
2019-04-29	42
2019-04-30	29
2019-05-01	47
2019-05-02	40
2019-05-03	31
2019-05-04	32
2019-05-05	33
2019-05-06	43
2019-05-07	42
2019-05-08	34
2019-05-09	32
2019-05-10	23
2019-05-11	24
2019-05-12	21
2019-05-13	40
2019-05-14	47
2019-05-15	44
2019-05-16	36
2019-05-17	30
2019-05-18	31
2019-05-19	36
2019-05-20	42
2019-05-21	32
2019-05-22	36
2019-05-23	30
2019-05-24	28
2019-05-25	26
2019-05-26	32
2019-05-27	26
2019-05-28	36
2019-05-29	34
2019-05-30	24
2019-05-31	33
2019-06-01	21
2019-06-02	23
2019-06-03	32
2019-06-04	28
2019-06-05	31
2019-06-06	24
2019-06-07	26
2019-06-08	15
2019-06-09	28
2019-06-10	24
2019-06-11	31
2019-06-12	21
2019-06-13	25
2019-06-14	21
2019-06-15	27
2019-06-16	31
2019-06-17	32
2019-06-18	28
2019-06-19	32
2019-06-20	25
2019-06-21	31
2019-06-22	19
2019-06-23	27
2019-06-24	25
2019-06-25	29
2019-06-26	31
2019-06-27	20
2019-06-28	23
2019-06-29	17
2019-06-30	19
2019-07-01	26
2019-07-02	32
2019-07-03	23
2019-07-04	9
2019-07-05	27
2019-07-06	18
2019-07-07	15
2019-07-08	25
2019-07-09	21
2019-07-10	22
2019-07-11	19
2019-07-12	23
2019-07-13	20
2019-07-14	19
2019-07-15	19
2019-07-16	19
2019-07-17	17
2019-07-18	17
2019-07-19	9
2019-07-20	17
2019-07-21	30
2019-07-22	25
2019-07-23	8
2019-07-24	21
2019-07-25	13
2019-07-26	14
2019-07-27	14
2019-07-28	20
2019-07-29	16
2019-07-30	15
2019-07-31	10
2019-08-01	17
2019-08-02	14
2019-08-03	12
2019-08-04	18
2019-08-05	18
2019-08-06	20
2019-08-07	20
2019-08-08	21
2019-08-09	19
2019-08-10	20
2019-08-11	20
2019-08-12	22
2019-08-13	17
2019-08-14	21
2019-08-15	13
2019-08-16	20
2019-08-17	18
2019-08-18	16
2019-08-19	11
2019-08-20	12
2019-08-21	10
2019-08-22	30
2019-08-23	12
2019-08-24	14
2019-08-25	14
2019-08-26	28
2019-08-27	14
2019-08-28	18
2019-08-29	24
2019-08-30	19
2019-08-31	21
2019-09-01	23
2019-09-02	24
2019-09-03	18
2019-09-04	26
2019-09-05	21
2019-09-06	27
2019-09-07	28
2019-09-08	24
2019-09-09	29
2019-09-10	24
2019-09-11	38
2019-09-12	39
2019-09-13	31
2019-09-14	26
2019-09-15	21
2019-09-16	36
2019-09-17	33
2019-09-18	33
2019-09-19	28
2019-09-20	46
2019-09-21	33
2019-09-22	50
2019-09-23	38
2019-09-24	33
2019-09-25	40
2019-09-26	45
2019-09-27	27
2019-09-28	44
2019-09-29	34
2019-09-30	49
2019-10-01	36
2019-10-02	32
2019-10-03	38
2019-10-04	36
2019-10-05	42
2019-10-06	46
2019-10-07	40
2019-10-08	45
2019-10-09	57
2019-10-10	47
2019-10-11	56
2019-10-12	38
2019-10-13	42
2019-10-14	40
2019-10-15	47
2019-10-16	34
2019-10-17	38
2019-10-18	36
2019-10-19	31
2019-10-20	36
2019-10-21	59
2019-10-22	38
2019-10-23	43
2019-10-24	36
2019-10-25	40
2019-10-26	43
2019-10-27	30
2019-10-28	49
2019-10-29	50
2019-10-30	37
2019-10-31	34
2019-11-01	44
2019-11-02	48
2019-11-03	37
2019-11-04	38
2019-11-05	39
2019-11-06	35
2019-11-07	39
2019-11-08	32
2019-11-09	40
2019-11-10	42
2019-11-11	34
2019-11-12	41
2019-11-13	32
2019-11-14	53
2019-11-15	31
2019-11-16	41
2019-11-17	26
2019-11-18	53
2019-11-19	45
2019-11-20	47
2019-11-21	30
2019-11-22	44
2019-11-23	48
2019-11-24	36
2019-11-25	54
2019-11-26	56
2019-11-27	43
2019-11-28	35
2019-11-29	47
2019-11-30	65
2019-12-01	60
2019-12-02	50
2019-12-03	67
2019-12-04	74
2019-12-05	41
2019-12-06	59
2019-12-07	58
2019-12-08	79
2019-12-09	78
2019-12-10	59
2019-12-11	82
2019-12-12	75
2019-12-13	74
2019-12-14	74
2019-12-15	73
2019-12-16	98
2019-12-17	96
2019-12-18	99
2019-12-19	103
2019-12-20	96
2019-12-21	106
2019-12-22	112
2019-12-23	109
2019-12-24	105
2019-12-25	149
2019-12-26	139
2019-12-27	171
2019-12-28	188
2019-12-29	167
2019-12-30	166
2019-12-31	117
2020-01-01	133
2020-01-02	160
2020-01-03	151
2020-01-04	143
2020-01-05	157
2020-01-06	147
2020-01-07	126
2020-01-08	118
2020-01-09	135
2020-01-10	116
2020-01-11	92
2020-01-12	108
2020-01-13	157
2020-01-14	139
2020-01-15	139
2020-01-16	135
2020-01-17	96
2020-01-18	94
2020-01-19	101
2020-01-20	138
2020-01-21	141
2020-01-22	138
2020-01-23	145
2020-01-24	136
2020-01-25	169
2020-01-26	141
2020-01-27	208
2020-01-28	187
2020-01-29	201
2020-01-30	139
2020-01-31	142
2020-02-01	168
2020-02-02	164
2020-02-03	183
2020-02-04	165
2020-02-05	187
2020-02-06	165
2020-02-07	146
2020-02-08	116
2020-02-09	123
2020-02-10	173
2020-02-11	147
2020-02-12	166
2020-02-13	125
2020-02-14	107
2020-02-15	117
2020-02-16	134
2020-02-17	180
2020-02-18	162
2020-02-19	145
2020-02-20	142
2020-02-21	140
2020-02-22	131
2020-02-23	115
2020-02-24	130
2020-02-25	127
2020-02-26	135
2020-02-27	101
2020-02-28	118
2020-02-29	114
2020-03-01	148
2020-03-02	153
2020-03-03	136
2020-03-04	155
2020-03-05	126
2020-03-06	111
2020-03-07	126
2020-03-08	115
2020-03-09	159
2020-03-10	140
2020-03-11	172
2020-03-12	207
2020-03-13	167
2020-03-14	152
2020-03-15	125
2020-03-16	196
2020-03-17	165
2020-03-18	222
2020-03-19	178
2020-03-20	157
2020-03-21	100
2020-03-22	110
2020-03-23	136
2020-03-24	126
2020-03-25	114
2020-03-26	127
2020-03-27	111
2020-03-28	107
2020-03-29	116
2020-03-30	124
2020-03-31	117
2020-04-01	127
2020-04-02	127
2020-04-03	105
2020-04-04	117
2020-04-05	70
2020-04-06	101
2020-04-07	99
2020-04-08	81
2020-04-09	80
2020-04-10	83
2020-04-11	77
2020-04-12	94
2020-04-13	89
2020-04-14	86
2020-04-15	63
2020-04-16	77
2020-04-17	75
2020-04-18	62
2020-04-19	64
2020-04-20	91
2020-04-21	88
2020-04-22	68
2020-04-23	76
2020-04-24	81
2020-04-25	63
2020-04-26	65
2020-04-27	62
2020-04-28	71
2020-04-29	61
2020-04-30	62
2020-05-01	58
2020-05-02	62
2020-05-03	64
2020-05-04	62
2020-05-05	53
2020-05-06	58
2020-05-07	53
2020-05-08	49
2020-05-09	42
2020-05-10	29
2020-05-11	62
2020-05-12	37
2020-05-13	45
2020-05-14	68
2020-05-15	49
2020-05-16	55
2020-05-17	30
2020-05-18	50
2020-05-19	48
2020-05-20	55
2020-05-21	66
2020-05-22	35
2020-05-23	36
2020-05-24	28
2020-05-25	56
2020-05-26	25
2020-05-27	27
2020-05-28	38
2020-05-29	34
2020-05-30	15
2020-05-31	20
2020-06-01	20
2020-06-02	20
2020-06-03	36
2020-06-04	20
2020-06-05	33
2020-06-06	21
2020-06-07	21
2020-06-08	32
2020-06-09	17
2020-06-10	12
2020-06-11	22
2020-06-12	38
2020-06-13	12
2020-06-14	35
2020-06-15	23
2020-06-16	21
2020-06-17	37
2020-06-18	13
2020-06-19	29
2020-06-20	26
2020-06-21	23
2020-06-22	15
2020-06-23	24
2020-06-24	39
2020-06-25	28
2020-06-26	21
2020-06-27	18
2020-06-28	24
2020-06-29	25
2020-06-30	17
[truncated: 18 more rows]

## Sheet: Table S4 - COVID-19 Present.
DATE	COVID-19 CASES	DATE		Date	7-Day
2020-03-01	0	2020-03-01		2020-03-08	1.25
2020-03-02	0	2020-03-02		2020-03-09	1.875
2020-03-03	0	2020-03-03		2020-03-10	3.25
2020-03-04	0	2020-03-04		2020-03-11	4.75
2020-03-05	1	2020-03-05		2020-03-12	7.375
2020-03-06	3	2020-03-06		2020-03-13	11.25
2020-03-07	3	2020-03-07		2020-03-14	14.75
2020-03-08	3	2020-03-08		2020-03-15	19.375
2020-03-09	5	2020-03-09		2020-03-16	28.75
2020-03-10	11	2020-03-10		2020-03-17	40.125
2020-03-11	12	2020-03-11		2020-03-18	59
2020-03-12	21	2020-03-12		2020-03-19	80.5
2020-03-13	32	2020-03-13		2020-03-20	97.25
2020-03-14	31	2020-03-14		2020-03-21	108.875
2020-03-15	40	2020-03-15		2020-03-22	126
2020-03-16	78	2020-03-16		2020-03-23	157.375
2020-03-17	96	2020-03-17		2020-03-24	191.375
2020-03-18	162	2020-03-18		2020-03-25	225.25
2020-03-19	184	2020-03-19		2020-03-26	256.625
2020-03-20	155	2020-03-20		2020-03-27	284.125
2020-03-21	125	2020-03-21		2020-03-28	295.875
2020-03-22	168	2020-03-22		2020-03-29	315.5
2020-03-23	291	2020-03-23		2020-03-30	349.5
2020-03-24	350	2020-03-24		2020-03-31	374.125
2020-03-25	367	2020-03-25		2020-04-01	387.75
2020-03-26	413	2020-03-26		2020-04-02	396.625
2020-03-27	404	2020-03-27		2020-04-03	403.375
2020-03-28	249	2020-03-28		2020-04-04	393.625
2020-03-29	282	2020-03-29		2020-04-05	399
2020-03-30	440	2020-03-30		2020-04-06	436.625
2020-03-31	488	2020-03-31		2020-04-07	451
2020-04-01	459	2020-04-01		2020-04-08	478
2020-04-02	438	2020-04-02		2020-04-09	492.75
2020-04-03	467	2020-04-03		2020-04-10	509.375
2020-04-04	326	2020-04-04		2020-04-11	500.75
2020-04-05	292	2020-04-05		2020-04-12	502.625
2020-04-06	583	2020-04-06		2020-04-13	552.625
2020-04-07	555	2020-04-07		2020-04-14	562.75
2020-04-08	704	2020-04-08		2020-04-15	571.875
2020-04-09	577	2020-04-09		2020-04-16	569
2020-04-10	571	2020-04-10		2020-04-17	593.5
2020-04-11	398	2020-04-11		2020-04-18	589
2020-04-12	341	2020-04-12		2020-04-19	596.625
2020-04-13	692	2020-04-13		2020-04-20	677.75
2020-04-14	664	2020-04-14		2020-04-21	700
2020-04-15	628	2020-04-15		2020-04-22	749
2020-04-16	681	2020-04-16		2020-04-23	853.75
2020-04-17	773	2020-04-17		2020-04-24	903.125
2020-04-18	535	2020-04-18		2020-04-25	885.75
2020-04-19	459	2020-04-19		2020-04-26	873.125
2020-04-20	990	2020-04-20		2020-04-27	960.25
2020-04-21	870	2020-04-21		2020-04-28	1001.88
2020-04-22	1056	2020-04-22		2020-04-29	1037.12
2020-04-23	1466	2020-04-23		2020-04-30	1064
2020-04-24	1076	2020-04-24		2020-05-01	1026.88
2020-04-25	634	2020-04-25		2020-05-02	982
2020-04-26	434	2020-04-26		2020-05-03	960.875
2020-04-27	1156	2020-04-27		2020-05-04	1046.62
2020-04-28	1323	2020-04-28		2020-05-05	1038.5
2020-04-29	1152	2020-04-29		2020-05-06	994.875
2020-04-30	1271	2020-04-30		2020-05-07	968.25
2020-05-01	1169	2020-05-01		2020-05-08	924.875
2020-05-02	717	2020-05-02		2020-05-09	843.875
2020-05-03	465	2020-05-03		2020-05-10	792.625
2020-05-04	1120	2020-05-04		2020-05-11	861.25
2020-05-05	1091	2020-05-05		2020-05-12	839
2020-05-06	974	2020-05-06		2020-05-13	812.125
2020-05-07	939	2020-05-07		2020-05-14	787.375
2020-05-08	924	2020-05-08		2020-05-15	791.5
2020-05-09	521	2020-05-09		2020-05-16	740.5
2020-05-10	307	2020-05-10		2020-05-17	716.125
2020-05-11	1014	2020-05-11		2020-05-18	795.875
2020-05-12	942	2020-05-12		2020-05-19	780.625
2020-05-13	876	2020-05-13		2020-05-20	759
2020-05-14	776	2020-05-14		2020-05-21	750
2020-05-15	972	2020-05-15		2020-05-22	743.625
2020-05-16	516	2020-05-16		2020-05-23	663.25
2020-05-17	326	2020-05-17		2020-05-24	633.75
2020-05-18	945	2020-05-18		2020-05-25	624.5
2020-05-19	892	2020-05-19		2020-05-26	600.75
2020-05-20	769	2020-05-20		2020-05-27	565.625
2020-05-21	804	2020-05-21		2020-05-28	534.625
2020-05-22	725	2020-05-22		2020-05-29	491.625
2020-05-23	329	2020-05-23		2020-05-30	430.875
2020-05-24	280	2020-05-24		2020-05-31	404.875
2020-05-25	252	2020-05-25		2020-06-01	399.375
2020-05-26	755	2020-05-26		2020-06-02	398.625
2020-05-27	611	2020-05-27		2020-06-03	339.125
2020-05-28	521	2020-05-28		2020-06-04	302.625
2020-05-29	460	2020-05-29		2020-06-05	279.875
2020-05-30	239	2020-05-30		2020-06-06	243.75
2020-05-31	121	2020-05-31		2020-06-07	227.625
2020-06-01	236	2020-06-01		2020-06-08	246.75
2020-06-02	246	2020-06-02		2020-06-09	249
2020-06-03	279	2020-06-03		2020-06-10	247.5
2020-06-04	319	2020-06-04		2020-06-11	237.75
2020-06-05	339	2020-06-05		2020-06-12	228.75
2020-06-06	171	2020-06-06		2020-06-13	201.5
2020-06-07	110	2020-06-07		2020-06-14	191.625
2020-06-08	274	2020-06-08		2020-06-15	207.25
2020-06-09	254	2020-06-09		2020-06-16	199.5
2020-06-10	234	2020-06-10		2020-06-17	195.125
2020-06-11	201	2020-06-11		2020-06-18	188.875
2020-06-12	247	2020-06-12		2020-06-19	191.125
2020-06-13	121	2020-06-13		2020-06-20	175.75
2020-06-14	92	2020-06-14		2020-06-21	166.5
2020-06-15	235	2020-06-15		2020-06-22	182.25
2020-06-16	212	2020-06-16		2020-06-23	181.875
2020-06-17	219	2020-06-17		2020-06-24	185.875
2020-06-18	184	2020-06-18		2020-06-25	189.5
2020-06-19	219	2020-06-19		2020-06-26	193.75
2020-06-20	124	2020-06-20		2020-06-27	182.625
2020-06-21	47	2020-06-21		2020-06-28	180.875
2020-06-22	218	2020-06-22		2020-06-29	210.125
2020-06-23	232	2020-06-23		2020-06-30	216
2020-06-24	244	2020-06-24		2020-07-01	219.75
2020-06-25	248	2020-06-25		2020-07-02	221
2020-06-26	218	2020-06-26		2020-07-03	211.875
2020-06-27	130	2020-06-27		2020-07-04	192.5
2020-06-28	110	2020-06-28		2020-07-05	187.375
2020-06-29	281	2020-06-29		2020-07-06	209.125
2020-06-30	265	2020-06-30		2020-07-07	216.875
2020-07-01	262	2020-07-01		2020-07-08	222.375
2020-07-02	254	2020-07-02		2020-07-09	225.5
2020-07-03	175	2020-07-03		2020-07-10	236.875
2020-07-04	63	2020-07-04		2020-07-11	234.375
2020-07-05	89	2020-07-05		2020-07-12	238.625
2020-07-06	284	2020-07-06		2020-07-13	269.625
2020-07-07	343	2020-07-07		2020-07-14	274.5
2020-07-08	309	2020-07-08		2020-07-15	265
2020-07-09	287	2020-07-09		2020-07-16	263.25
2020-07-10	345	2020-07-10		2020-07-17	268
2020-07-11	155	2020-07-11		2020-07-18	241.625
2020-07-12	97	2020-07-12		2020-07-19	234.625
2020-07-13	337	2020-07-13		2020-07-20	271.625
2020-07-14	323	2020-07-14		2020-07-21	265.375
2020-07-15	267	2020-07-15		2020-07-22	270.5
2020-07-16	295	2020-07-16		2020-07-23	276.625
2020-07-17	325	2020-07-17		2020-07-24	283.125
2020-07-18	134	2020-07-18		2020-07-25	262.125
2020-07-19	99	2020-07-19		2020-07-26	257.375
2020-07-20	393	2020-07-20		2020-07-27	290.125
2020-07-21	287	2020-07-21		2020-07-28	282.5
2020-07-22	364	2020-07-22		2020-07-29	302
2020-07-23	316	2020-07-23		2020-07-30	299
2020-07-24	347	2020-07-24		2020-07-31	308.375
2020-07-25	157	2020-07-25		2020-08-01	282.5
2020-07-26	96	2020-07-26		2020-08-02	274.75
2020-07-27	361	2020-07-27		2020-08-03	316.125
2020-07-28	332	2020-07-28		2020-08-04	316.375
2020-07-29	443	2020-07-29		2020-08-05	322
2020-07-30	340	2020-07-30		2020-08-06	310.25
2020-07-31	391	2020-07-31		2020-08-07	319.875
2020-08-01	140	2020-08-01		2020-08-08	293.125
2020-08-02	95	2020-08-02		2020-08-09	290
2020-08-03	427	2020-08-03		2020-08-10	325.375
2020-08-04	363	2020-08-04		2020-08-11	320.5
2020-08-05	377	2020-08-05		2020-08-12	328.75
2020-08-06	349	2020-08-06		2020-08-13	330.5
2020-08-07	417	2020-08-07		2020-08-14	329.75
2020-08-08	177	2020-08-08		2020-08-15	305.25
2020-08-09	115	2020-08-09		2020-08-16	298.25
2020-08-10	378	2020-08-10		2020-08-17	345.25
2020-08-11	388	2020-08-11		2020-08-18	347
2020-08-12	429	2020-08-12		2020-08-19	357.125
2020-08-13	391	2020-08-13		2020-08-20	353.25
2020-08-14	343	2020-08-14		2020-08-21	356.125
2020-08-15	221	2020-08-15		2020-08-22	336.125
2020-08-16	121	2020-08-16		2020-08-23	322.625
2020-08-17	491	2020-08-17		2020-08-24	373.625
2020-08-18	392	2020-08-18		2020-08-25	361.875
2020-08-19	469	2020-08-19		2020-08-26	360.375
2020-08-20	398	2020-08-20		2020-08-27	348.25
2020-08-21	414	2020-08-21		2020-08-28	345.625
2020-08-22	183	2020-08-22		2020-08-29	322.25
2020-08-23	113	2020-08-23		2020-08-30	311.875
2020-08-24	529	2020-08-24		2020-08-31	348.375
2020-08-25	397	2020-08-25		2020-09-01	323.625
2020-08-26	380	2020-08-26		2020-09-02	323.875
2020-08-27	372	2020-08-27		2020-09-03	318
2020-08-28	377	2020-08-28		2020-09-04	319.5
2020-08-29	227	2020-08-29		2020-09-05	297.125
2020-08-30	100	2020-08-30		2020-09-06	286.375
2020-08-31	405	2020-08-31		2020-09-07	282.875
2020-09-01	331	2020-09-01		2020-09-08	278.125
2020-09-02	399	2020-09-02		2020-09-09	286.75
2020-09-03	333	2020-09-03		2020-09-10	276.875
2020-09-04	384	2020-09-04		2020-09-11	276.875
2020-09-05	198	2020-09-05		2020-09-12	245.5
2020-09-06	141	2020-09-06		2020-09-13	236
2020-09-07	72	2020-09-07		2020-09-14	271.375
2020-09-08	367	2020-09-08		2020-09-15	305.75
2020-09-09	400	2020-09-09		2020-09-16	305.125
2020-09-10	320	2020-09-10		2020-09-17	303.125
2020-09-11	333	2020-09-11		2020-09-18	305.125
2020-09-12	133	2020-09-12		2020-09-19	284.375
2020-09-13	122	2020-09-13		2020-09-20	280.25
2020-09-14	424	2020-09-14		2020-09-21	316.375
2020-09-15	347	2020-09-15		2020-09-22	304.875
2020-09-16	362	2020-09-16		2020-09-23	308.75
2020-09-17	384	2020-09-17		2020-09-24	313.5
2020-09-18	336	2020-09-18		2020-09-25	311.625
2020-09-19	167	2020-09-19		2020-09-26	298.25
2020-09-20	100	2020-09-20		2020-09-27	296.25
2020-09-21	411	2020-09-21		2020-09-28	335.375
2020-09-22	332	2020-09-22		2020-09-29	330.625
2020-09-23	378	2020-09-23		2020-09-30	345
2020-09-24	400	2020-09-24		2020-10-01	341.875
2020-09-25	369	2020-09-25		2020-10-02	341.5
2020-09-26	229	2020-09-26		2020-10-03	322
2020-09-27	151	2020-09-27		2020-10-04	311.375
2020-09-28	413	2020-09-28		2020-10-05	360
2020-09-29	373	2020-09-29		2020-10-06	376.5
2020-09-30	447	2020-09-30		2020-10-07	396.125
2020-10-01	353	2020-10-01		2020-10-08	413.625
2020-10-02	397	2020-10-02		2020-10-09	451
2020-10-03	213	2020-10-03		2020-10-10	454.25
2020-10-04	144	2020-10-04		2020-10-11	463.5
2020-10-05	540	2020-10-05		2020-10-12	528.625
2020-10-06	545	2020-10-06		2020-10-13	569.25
2020-10-07	530	2020-10-07		2020-10-14	606.125
2020-10-08	587	2020-10-08		2020-10-15	646.625
2020-10-09	652	2020-10-09		2020-10-16	690.25
2020-10-10	423	2020-10-10		2020-10-17	675.125
2020-10-11	287	2020-10-11		2020-10-18	663.5
2020-10-12	665	2020-10-12		2020-10-19	771.875
2020-10-13	865	2020-10-13		2020-10-20	836.375
2020-10-14	840	2020-10-14		2020-10-21	872
2020-10-15	854	2020-10-15		2020-10-22	925.125
2020-10-16	936	2020-10-16		2020-10-23	943.25
2020-10-17	531	2020-10-17		2020-10-24	934.625
2020-10-18	330	2020-10-18		2020-10-25	931.875
2020-10-19	1154	2020-10-19		2020-10-26	1083.62
2020-10-20	1181	2020-10-20		2020-10-27	1137.75
2020-10-21	1150	2020-10-21		2020-10-28	1204.62
2020-10-22	1265	2020-10-22		2020-10-29	1287.5
2020-10-23	999	2020-10-23		2020-10-30	1361.12
2020-10-24	867	2020-10-24		2020-10-31	1365
2020-10-25	509	2020-10-25		2020-11-01	1346
2020-10-26	1544	2020-10-26		2020-11-02	1569.12
2020-10-27	1587	2020-10-27		2020-11-03	1637.25
2020-10-28	1716	2020-10-28		2020-11-04	1746.62
2020-10-29	1813	2020-10-29		2020-11-05	1851
2020-10-30	1854	2020-10-30		2020-11-06	1964.88
2020-10-31	1030	2020-10-31		2020-11-07	1922.5
2020-11-01	715	2020-11-01		2020-11-08	1929.12
2020-11-02	2294	2020-11-02		2020-11-09	2227
2020-11-03	2089	2020-11-03		2020-11-10	2341.5
2020-11-04	2462	2020-11-04		2020-11-11	2376
2020-11-05	2551	2020-11-05		2020-11-12	2412.5
2020-11-06	2724	2020-11-06		2020-11-13	2372.25
2020-11-07	1515	2020-11-07
2020-11-08	1083	2020-11-08
2020-11-09	3098	2020-11-09
2020-11-10	3210	2020-11-10
2020-11-11	2365	2020-11-11
2020-11-12	2754	2020-11-12
2020-11-13	2229	2020-11-13
2020-11-14	884	2020-11-14
2020-11-15	368	2020-11-15
2020-11-16	461	2020-11-16
2020-11-17	141	2020-11-17
2020-11-18	190	2020-11-18
